# Supplementary material for: Therapeutic beta-lactam dosages and broad-spectrum antibiotics are associated with reductions in microbial richness and diversity in persons with cystic fibrosis
Source: Sci Rep. 2023 Jan 21;13:1217. doi: 10.1038/s41598-023-27628-x (PMC9867719; doi:10.1038/s41598-023-27628-x)
Supplement: Supplementary file 2 — Supplementary Information 2. [file 41598_2023_27628_MOESM2_ESM.xlsx]

## Sheet: MasterOTU
Total Sequences	Antibiotic Class	Mechanism	Group	Full Gene Header
1	Aminocoumarins	Aminocoumarin-resistant_DNA_topoisomerases	gyrB	ACou_AF205854.1_orf0___
69595	Aminocoumarins	Aminocoumarin-resistant_DNA_topoisomerases	gyrB	CARD_pvgb_NC_002952_5036-6968_ARO:3003301_Staphylococcus
42	Aminocoumarins	Aminocoumarin-resistant_DNA_topoisomerases	PARE	ACou_AE016830.1_gene1599___
1	Aminocoumarins	Aminocoumarin-resistant_DNA_topoisomerases	PARE	ACou_CP000675.2_gene802___
12	Aminocoumarins	Aminocoumarin-resistant_DNA_topoisomerases	PARE	ACou_CP003583.1_gene1173___
2534	Aminocoumarins	Aminocoumarin-resistant_DNA_topoisomerases	PARE	ACou_NC_002516.2.879897____
7041	Aminocoumarins	Aminocoumarin-resistant_DNA_topoisomerases	PARE	ACou_NC_002745.1124025____
5720	Aminocoumarins	Aminocoumarin-resistant_DNA_topoisomerases	PARE	ACou_NC_002758.1121329____
3220	Aminocoumarins	Aminocoumarin-resistant_DNA_topoisomerases	PARE	ACou_NC_002951.3236245____
2443	Aminocoumarins	Aminocoumarin-resistant_DNA_topoisomerases	PARE	ACou_NC_002952.2859942____
478	Aminocoumarins	Aminocoumarin-resistant_DNA_topoisomerases	PARE	ACou_NC_003098.1.934298____
1338	Aminocoumarins	Aminocoumarin-resistant_DNA_topoisomerases	PARE	ACou_NC_003112.2.903425____
10798	Aminocoumarins	Aminocoumarin-resistant_DNA_topoisomerases	PARE	ACou_NC_003923.1003353____
907	Aminocoumarins	Aminocoumarin-resistant_DNA_topoisomerases	PARE	ACou_NC_007622.3794232____
3678	Aminocoumarins	Aminocoumarin-resistant_DNA_topoisomerases	PARE	ACou_NC_007793.3913375____
3710	Aminocoumarins	Aminocoumarin-resistant_DNA_topoisomerases	PARE	ACou_NC_007795.3920057____
1	Aminocoumarins	Aminocoumarin-resistant_DNA_topoisomerases	PARE	ACou_NC_008702.1.4609137____
1	Aminocoumarins	Aminocoumarin-resistant_DNA_topoisomerases	PARE	ACou_NC_010410.6000336____
242	Aminocoumarins	Aminocoumarin-resistant_DNA_topoisomerases	PARE	ACou_NC_012469.1.7686068____
1	Aminoglycosides	16S_rRNA_methyltransferases	RMTC	CARD_phgb_GQ131574_70-916_ARO:3000861_rmtC
8	Aminoglycosides	Aminoglycoside_efflux_pumps	ACRD	CARD_phgb_NC_007779_2586250-2589364_ARO:3000491_acrD
22	Aminoglycosides	Aminoglycoside_efflux_pumps	ACRF	CARD_phgb_U00096_3415032-3418137_ARO:3000502_acrF
4	Aminoglycosides	Aminoglycoside_efflux_regulator	ACRS	CARD_phgb_U00096_3412802-3413465_ARO:3000656_acrS
1	Aminoglycosides	Aminoglycoside_N-acetyltransferases	AAC2-PRIME	859_U41471.1_MFU41471___
1	Aminoglycosides	Aminoglycoside_N-acetyltransferases	AAC3	577_M97172.1_SMAAAC3VB___
6780	Aminoglycosides	Aminoglycoside_N-acetyltransferases	AAC3	AGly_Aac3-Ik__BX571856_765853-766296_444
1	Aminoglycosides	Aminoglycoside_N-acetyltransferases	AAC3-PRIME	932_L06157.1_PSEAAC3IB___
1	Aminoglycosides	Aminoglycoside_N-acetyltransferases	AAC6-PRIME	1002_AF140221.1_AF140221___
87	Aminoglycosides	Aminoglycoside_N-acetyltransferases	AAC6-PRIME	736_JX560992.1_JX560992___
89	Aminoglycosides	Aminoglycoside_N-acetyltransferases	AAC6-PRIME	AGly_Aac6-Aph2__M13771_304-1743_1440
1	Aminoglycosides	Aminoglycoside_N-acetyltransferases	AAC6-PRIME	AGly_EU886977.1_gene2___
101	Aminoglycosides	Aminoglycoside_N-acetyltransferases	AAC6-PRIME	AGly_NC_005024.2598370____
1161	Aminoglycosides	Aminoglycoside_N-acetyltransferases	SAT	AGly_Sat4A__X92945_38870-39412_543
986	Aminoglycosides	Aminoglycoside_N-acetyltransferases	SAT	AGly_U01945.1_gene1___
18	Aminoglycosides	Aminoglycoside_O-nucleotidyltransferases	ANT2-DPRIME	144_JF769133.1_JF769133___
7	Aminoglycosides	Aminoglycoside_O-nucleotidyltransferases	ANT2-DPRIME	1656_AY920928.1_AY920928___
4	Aminoglycosides	Aminoglycoside_O-nucleotidyltransferases	ANT2-DPRIME	703_JF414726.1_JF414726___
83	Aminoglycosides	Aminoglycoside_O-nucleotidyltransferases	ANT2-DPRIME	706_X04555.1_X04555___
70	Aminoglycosides	Aminoglycoside_O-nucleotidyltransferases	ANT2-DPRIME	707_X04555.1_X04555___
20	Aminoglycosides	Aminoglycoside_O-nucleotidyltransferases	ANT2-DPRIME	890_AJ746361.2_AJ746361___
20	Aminoglycosides	Aminoglycoside_O-nucleotidyltransferases	ANT2-DPRIME	AGly_AadB__JQ690540_4275-4808_534
8	Aminoglycosides	Aminoglycoside_O-nucleotidyltransferases	ANT2-DPRIME	AGly_AJ487033.2_gene1___
10955	Aminoglycosides	Aminoglycoside_O-nucleotidyltransferases	ANT3-DPRIME	100_FR772051.1_FR772051___
7	Aminoglycosides	Aminoglycoside_O-nucleotidyltransferases	ANT3-DPRIME	174_AF453998.2_AF453998___
1	Aminoglycosides	Aminoglycoside_O-nucleotidyltransferases	ANT3-DPRIME	AGly_aadA1_1_X02340____
27	Aminoglycosides	Aminoglycoside_O-nucleotidyltransferases	ANT3-DPRIME	AGly_aadA11_1_AY144590____
296	Aminoglycosides	Aminoglycoside_O-nucleotidyltransferases	ANT3-DPRIME	AGly_AadA6__AF140629_61-906_846
88	Aminoglycosides	Aminoglycoside_O-nucleotidyltransferases	ANT3-DPRIME	AGly_AF047479.2_gene10___
114	Aminoglycosides	Aminoglycoside_O-nucleotidyltransferases	ANT3-DPRIME	AGly_AM087405.1_gene3___
2	Aminoglycosides	Aminoglycoside_O-nucleotidyltransferases	ANT3-DPRIME	AGly_AY115475.1_gene3___
1	Aminoglycosides	Aminoglycoside_O-nucleotidyltransferases	ANT3-DPRIME	CARD_phgb_AJ884726_539-1325_ARO:3002614_aadA14
2	Aminoglycosides	Aminoglycoside_O-nucleotidyltransferases	ANT3-DPRIME	CARD_phgb_DQ390458_3095-3995_ARO:3002609_aadA9
32187	Aminoglycosides	Aminoglycoside_O-nucleotidyltransferases	ANT4-PRIME	674_AF181950.1_AF181950___
78	Aminoglycosides	Aminoglycoside_O-nucleotidyltransferases	ANT6	738_JX560992.1_JX560992___
1484	Aminoglycosides	Aminoglycoside_O-nucleotidyltransferases	ANT6	AGly_Ant6-Ia__AF330699_22-930_909
1411	Aminoglycosides	Aminoglycoside_O-nucleotidyltransferases	ANT6	AGly_AY712687.1_gene1___
98	Aminoglycosides	Aminoglycoside_O-nucleotidyltransferases	ANT6	CARD_phgb_NC_023287_60996-61860_ARO:3002626_ANT6-Ia
1	Aminoglycosides	Aminoglycoside_O-nucleotidyltransferases	ANT9	AGly_spc_2_U50980____
1	Aminoglycosides	Aminoglycoside_O-phosphotransferases	APH3-DPRIME	948_DQ464881.1_DQ464881___
4	Aminoglycosides	Aminoglycoside_O-phosphotransferases	APH3-DPRIME	AGly_AF313472.2_gene15___
20	Aminoglycosides	Aminoglycoside_O-phosphotransferases	APH3-DPRIME	AGly_Aph3-dprime-Ia__FJ172370_38668-39483_816
18	Aminoglycosides	Aminoglycoside_O-phosphotransferases	APH3-DPRIME	AGly_NC_004973.1.1449625____
7	Aminoglycosides	Aminoglycoside_O-phosphotransferases	APH3-DPRIME	AGly_strA_2_M28829____
15	Aminoglycosides	Aminoglycoside_O-phosphotransferases	APH3-DPRIME	AGly_strA_3_AF024602____
13	Aminoglycosides	Aminoglycoside_O-phosphotransferases	APH3-DPRIME	AGly_strA_4_NC_003384____
11	Aminoglycosides	Aminoglycoside_O-phosphotransferases	APH3-DPRIME	AGly_strA_5_AF321550____
11	Aminoglycosides	Aminoglycoside_O-phosphotransferases	APH3-DPRIME	AGly_StrA__AB366441_22458-23261_804
2	Aminoglycosides	Aminoglycoside_O-phosphotransferases	APH3-DPRIME	CARD_phgb_KF152885_29328-29820_ARO:3002639_APH3-DPRIME-Ib
11	Aminoglycosides	Aminoglycoside_O-phosphotransferases	APH3-PRIME	576_M20305.1_RP43APHA___
1675	Aminoglycosides	Aminoglycoside_O-phosphotransferases	APH3-PRIME	578_X90856.1_X90856___
2	Aminoglycosides	Aminoglycoside_O-phosphotransferases	APH3-PRIME	592_HQ424460.1_HQ424460___
3969	Aminoglycosides	Aminoglycoside_O-phosphotransferases	APH3-PRIME	605_V01547.1_V01547___
20311	Aminoglycosides	Aminoglycoside_O-phosphotransferases	APH3-PRIME	AGly_APH-Stph__HE579073_1778413-1779213_801
9	Aminoglycosides	Aminoglycoside_O-phosphotransferases	APH3-PRIME	AGly_Aph3-Ia__HQ840942_23569-24384_816
11	Aminoglycosides	Aminoglycoside_O-phosphotransferases	APH3-PRIME	AGly_aph3-prime-Ia_1_V00359____
13	Aminoglycosides	Aminoglycoside_O-phosphotransferases	APH3-PRIME	AGly_AY339625.2_gene5___
16	Aminoglycosides	Aminoglycoside_O-phosphotransferases	APH3-PRIME	CARD_phgb_BX664015_103017-103833_ARO:3002641_APH3-PRIME-Ia
20	Aminoglycosides	Aminoglycoside_O-phosphotransferases	APH6	1479_HF953351.1_HF953351___
20	Aminoglycosides	Aminoglycoside_O-phosphotransferases	APH6	AGly_AF313472.2_gene16___
1	Aminoglycosides	Aminoglycoside_O-phosphotransferases	APH6	AGly_Aph6-I__X01702_485-1285_801
42	Aminoglycosides	Aminoglycoside_O-phosphotransferases	APH6	AGly_NC_004973.1.1149626____
18	Aminoglycosides	Aminoglycoside_O-phosphotransferases	APH6	AGly_strB_3_AF024602____
1	Aminoglycosides	Aminoglycoside_O-phosphotransferases	APH9	AGly_Aph9-Ia__U94857_151-1146_996
992	Aminoglycosides	Aminoglycoside-resistance_regulator_mutation	MEXZ	CARD_pvgb_NC_002516.2_2212676-2213309_ARO:3003709_mexZ
3	Aminoglycosides	Aminoglycoside-resistant_30S_ribosomal_subunit_protein_S12	RPSL	CARD_pvgb_AE000516_783533-783908_ARO:3003395_Mycobacterium
2	betalactams	Class_A_betalactamases	AER	Bla_U14748.1_gene2___
1	betalactams	Class_A_betalactamases	BLAA	Bla_BlaA1__NC_010410_1803480-1804499_1020
2085	betalactams	Class_A_betalactamases	BLAZ	Bla_blaZ_34_AP003139____
346	betalactams	Class_A_betalactamases	BLAZ	Bla_blaZ_40_DQ269019____
886	betalactams	Class_A_betalactamases	BLAZ	Bla_BlaZ__AB245469_2235-3080_861
1900	betalactams	Class_A_betalactamases	BLAZ	Bla_NC_010063.5774822____
659	betalactams	Class_A_betalactamases	BLAZ	Bla_NC_010066.5774791____
548	betalactams	Class_A_betalactamases	BLAZ	Bla_X04121.1_gene1___
11755	betalactams	Class_A_betalactamases	BLAZ	Bla_Z_32_AP004832____
418	betalactams	Class_A_betalactamases	BLAZ	Bla_Z_35_AJ302698____
621	betalactams	Class_A_betalactamases	BLAZ	CARD_phgb_NC_010066_9682-10528_ARO:3000621_PC1
1	betalactams	Class_A_betalactamases	CARB	Bla_DQ831141.1_gene2___
1	betalactams	Class_A_betalactamases	CARB	gi_10946526_gb_AY008290.1__
118	betalactams	Class_A_betalactamases	CARB	gi_3004512_gb_U14749.1_PAU14749_
708	betalactams	Class_A_betalactamases	CFX	Bla_AF118110.1_gene1___
601	betalactams	Class_A_betalactamases	CFX	Bla_cfxA__U38243_150-1115_966
280	betalactams	Class_A_betalactamases	CFX	Bla_cfxA2_1_AF504914____
357	betalactams	Class_A_betalactamases	CFX	Bla_cfxA2__AF504910_1-966_966
2178	betalactams	Class_A_betalactamases	CFX	Bla_cfxA3_1_AF472622____
691	betalactams	Class_A_betalactamases	CFX	Bla_cfxA4__AY769933_1-966_966
685	betalactams	Class_A_betalactamases	CFX	Bla_cfxA5__AY769934_28-993_966
2	betalactams	Class_A_betalactamases	CFX	Bla_cfxA6__GQ342996_798-1793_966
727	betalactams	Class_A_betalactamases	CFX	CARD_phgb_AF118110_71-1037_ARO:3003002_CfxA2
2	betalactams	Class_A_betalactamases	CTX	1090_DQ303459.3_DQ303459___
1	betalactams	Class_A_betalactamases	CTX	1268_AB976602.1_AB976602___
1	betalactams	Class_A_betalactamases	CTX	1737_AY033516.1_AY033516___
1	betalactams	Class_A_betalactamases	CTX	Bla_CTX-M-13_2_AF252623____
1	betalactams	Class_A_betalactamases	CTX	Bla_CTX-M-37_2_FN813246____
1	betalactams	Class_A_betalactamases	CTX	Bla_CTX-M-78__AM982522_1-876_876
1	betalactams	Class_A_betalactamases	CTX	gi_32187778_emb_AJ567481.1__
3	betalactams	Class_A_betalactamases	CTX	gi_6137225_gb_AF189721.1__
88	betalactams	Class_A_betalactamases	GES	gi_13310176_gb_AF329699.1__
163	betalactams	Class_A_betalactamases	GES	gi_388891770_gb_JQ772478.1__
4	betalactams	Class_A_betalactamases	HERA	Bla_HERA-1__AF311385_1-873_873
5	betalactams	Class_A_betalactamases	HERA	Bla_HERA-2__AF398334_1-873_873
5	betalactams	Class_A_betalactamases	HERA	Bla_HERA-3__AF398335_1-873_873
6	betalactams	Class_A_betalactamases	HERA	Bla_HERA-4__AJ536088_1-873_873
7	betalactams	Class_A_betalactamases	HERA	Bla_HERA-5__AJ536089_1-873_873
6	betalactams	Class_A_betalactamases	HERA	Bla_HERA-6__AJ536090_1-873_873
2	betalactams	Class_A_betalactamases	HERA	Bla_HERA-8__AJ536092_1-873_873
1	betalactams	Class_A_betalactamases	MAL	Bla_MAL-1_2_AJ609506____
3	betalactams	Class_A_betalactamases	OXY	Bla_AY077481.1_gene1___
3	betalactams	Class_A_betalactamases	OXY	Bla_OxY4-1__AY077481_125-1057_934
12	betalactams	Class_A_betalactamases	ROB	Bla_ROB-1_1_DQ840517____
27	betalactams	Class_A_betalactamases	ROB	Bla_ROB-1__AF022114_303-1220_918
1	betalactams	Class_A_betalactamases	SCO	509_unknown_id_unknown_name___
1	betalactams	Class_A_betalactamases	SFO	Bla_SFO-1_1_AB003148____
1	betalactams	Class_A_betalactamases	SHV	Bla_SHV-99__AM922305_1-861_861
1	betalactams	Class_A_betalactamases	SHV	CARD_phgb_AB302939_8-869_ARO:3001115_SHV-60
2	betalactams	Class_A_betalactamases	TEM	1295_AF091113.2_AF091113___
2	betalactams	Class_A_betalactamases	TEM	1650_U36911.1_SAU36911___
4	betalactams	Class_A_betalactamases	TEM	1821_GQ149347.1_GQ149347___
5	betalactams	Class_A_betalactamases	TEM	1871_KC292503.1_KC292503___
3	betalactams	Class_A_betalactamases	TEM	1903_unknown_id_unknown_name___
1	betalactams	Class_A_betalactamases	TEM	Bla_AF091113.2_gene1___
7	betalactams	Class_A_betalactamases	TEM	Bla_AJ437107.1_gene1___
2	betalactams	Class_A_betalactamases	TEM	Bla_AJ634602_gene___
1	betalactams	Class_A_betalactamases	TEM	Bla_AJ746225.1_gene1___
5	betalactams	Class_A_betalactamases	TEM	Bla_AL513383.1_gene195___
2	betalactams	Class_A_betalactamases	TEM	Bla_AM849805.1_gene1___
1	betalactams	Class_A_betalactamases	TEM	Bla_EF468463.1_gene1___
2	betalactams	Class_A_betalactamases	TEM	Bla_FJ919776.1_gene1___
2	betalactams	Class_A_betalactamases	TEM	Bla_JX042489.1_gene1___
5	betalactams	Class_A_betalactamases	TEM	Bla_KC292503.1_gene5___
2	betalactams	Class_A_betalactamases	TEM	Bla_NC_010558.1.6276043____
7	betalactams	Class_A_betalactamases	TEM	Bla_TEM-1__JQ735917_1-861_861
2	betalactams	Class_A_betalactamases	TEM	Bla_TEM-10__U09188_198-1005_858
1	betalactams	Class_A_betalactamases	TEM	Bla_TEM-102_1_AY040093____
1	betalactams	Class_A_betalactamases	TEM	Bla_TEM-102_AY029354_3-833_831_
7	betalactams	Class_A_betalactamases	TEM	Bla_TEM-104_AF516719_215-1075_861_
5	betalactams	Class_A_betalactamases	TEM	Bla_TEM-106_AY101578_215-1075_861_
1	betalactams	Class_A_betalactamases	TEM	Bla_TEM-108_AF506748_39-899_861_
2	betalactams	Class_A_betalactamases	TEM	Bla_TEM-11_AY874537_178-1038_861_
4	betalactams	Class_A_betalactamases	TEM	Bla_TEM-112_AY589493_167-1027_861_
5	betalactams	Class_A_betalactamases	TEM	Bla_TEM-116_4_GU188444____
3	betalactams	Class_A_betalactamases	TEM	Bla_TEM-117_AY130282_1-764_764_
1	betalactams	Class_A_betalactamases	TEM	Bla_TEM-12_M88143_368-1228_861_
2	betalactams	Class_A_betalactamases	TEM	Bla_TEM-120_AY243512_209-1069_861_
5	betalactams	Class_A_betalactamases	TEM	Bla_TEM-122_AY307100_1-861_861_
3	betalactams	Class_A_betalactamases	TEM	Bla_TEM-123_AY327539_1-858_858_
1	betalactams	Class_A_betalactamases	TEM	Bla_TEM-126_AY628199_204-1064_861_
1	betalactams	Class_A_betalactamases	TEM	Bla_TEM-128_AY359287_186-1046_861_
2	betalactams	Class_A_betalactamases	TEM	Bla_TEM-132_AY491682_1-861_861_
2	betalactams	Class_A_betalactamases	TEM	Bla_TEM-135_1_GQ896333____
4	betalactams	Class_A_betalactamases	TEM	Bla_TEM-141__AY956335_39-889_861
1	betalactams	Class_A_betalactamases	TEM	Bla_TEM-143__DQ075245_218-1078_861
5	betalactams	Class_A_betalactamases	TEM	Bla_TEM-148__AM087454_209-1069_861
6	betalactams	Class_A_betalactamases	TEM	Bla_TEM-150__AM183304_209-1069_861
2	betalactams	Class_A_betalactamases	TEM	Bla_TEM-152__DQ834728_206-1066_861
2	betalactams	Class_A_betalactamases	TEM	Bla_TEM-156__AM115459_209-1069_861
2	betalactams	Class_A_betalactamases	TEM	Bla_TEM-158__EF534736_214-1074_861
1	betalactams	Class_A_betalactamases	TEM	Bla_TEM-162__EF468463_67-927_861
5	betalactams	Class_A_betalactamases	TEM	Bla_TEM-164__EU274580_215-1075_861
1	betalactams	Class_A_betalactamases	TEM	Bla_TEM-166__FJ197316_1-861_861
4	betalactams	Class_A_betalactamases	TEM	Bla_TEM-176__GU550123_145-1005_861
2	betalactams	Class_A_betalactamases	TEM	Bla_TEM-18_1_JF910132____
5	betalactams	Class_A_betalactamases	TEM	Bla_TEM-183_HQ529916_111-971_861_
4	betalactams	Class_A_betalactamases	TEM	Bla_TEM-186JN227084_309-1169__861_
4	betalactams	Class_A_betalactamases	TEM	Bla_TEM-198_AB700703_162-1022_861_
1	betalactams	Class_A_betalactamases	TEM	Bla_TEM-1C_5_FJ560503____
1	betalactams	Class_A_betalactamases	TEM	Bla_TEM-20__EU527189_4132-4992_861
1	betalactams	Class_A_betalactamases	TEM	Bla_TEM-205_1_KC900516____
6	betalactams	Class_A_betalactamases	TEM	Bla_TEM-207_1_KC818234____
2	betalactams	Class_A_betalactamases	TEM	Bla_TEM-209_1_KF240808____
1	betalactams	Class_A_betalactamases	TEM	Bla_TEM-21__AF466526_1346-2206_861
7	betalactams	Class_A_betalactamases	TEM	Bla_TEM-28__ECU37195_76-936_861
2	betalactams	Class_A_betalactamases	TEM	Bla_TEM-29__AJ277416_1-861_861
1	betalactams	Class_A_betalactamases	TEM	Bla_TEM-30__AJ437107_209-1069_861
2	betalactams	Class_A_betalactamases	TEM	Bla_TEM-33__GU371926_50305-51165_861
2	betalactams	Class_A_betalactamases	TEM	Bla_TEM-43__U95363_1-861_861
1	betalactams	Class_A_betalactamases	TEM	Bla_TEM-52C_2_EF141186____
6	betalactams	Class_A_betalactamases	TEM	Bla_TEM-54_AF104442_194-1054_861_
2	betalactams	Class_A_betalactamases	TEM	Bla_TEM-57_FJ405211_1-861_861_
3	betalactams	Class_A_betalactamases	TEM	Bla_TEM-70_AF188199_215-1075_861_
3	betalactams	Class_A_betalactamases	TEM	Bla_TEM-76_AF190694_209-1069_861_
6	betalactams	Class_A_betalactamases	TEM	Bla_TEM-79_AF190692_209-1069_861_
2	betalactams	Class_A_betalactamases	TEM	Bla_TEM-81_AF427127_209-1069_861_
1	betalactams	Class_A_betalactamases	TEM	Bla_TEM-84_AF417130_209-1069_861_
1	betalactams	Class_A_betalactamases	TEM	Bla_TEM-85_AJ277414_1-861_861_
1	betalactams	Class_A_betalactamases	TEM	Bla_TEM-88_AY027590_113-973_861_
2	betalactams	Class_A_betalactamases	TEM	Bla_TEM-90_AF351241_90-950_861_
1	betalactams	Class_A_betalactamases	TEM	Bla_TEM-95_AJ308558_124-1084_861_
6	betalactams	Class_A_betalactamases	TEM	Bla_TEM-97_AF397066_1-861_861_
2	betalactams	Class_A_betalactamases	TEM	Bla_TEM-98_AF397067_1-861_861_
1	betalactams	Class_A_betalactamases	TEM	CARD_phgb_AF188199_214-1075_ARO:3000936_TEM-70
3	betalactams	Class_A_betalactamases	TEM	CARD_phgb_AF190692_208-1069_ARO:3000946_TEM-79
2	betalactams	Class_A_betalactamases	TEM	CARD_phgb_AF427127_208-1069_ARO:3000948_TEM-81
2	betalactams	Class_A_betalactamases	TEM	CARD_phgb_AF427128_208-1069_ARO:3000949_TEM-82
3	betalactams	Class_A_betalactamases	TEM	CARD_phgb_AF516719_214-1075_ARO:3000967_TEM-104
1	betalactams	Class_A_betalactamases	TEM	CARD_phgb_AF516720_214-1075_ARO:3000968_TEM-105
1	betalactams	Class_A_betalactamases	TEM	CARD_phgb_AJ012256_208-1069_ARO:3000939_TEM-73
2	betalactams	Class_A_betalactamases	TEM	CARD_phgb_AJ012256_208-1069_ARO:3000943_TEM-77
4	betalactams	Class_A_betalactamases	TEM	CARD_phgb_AJ437107_208-1069_ARO:3000900_TEM-30
4	betalactams	Class_A_betalactamases	TEM	CARD_phgb_AJ634602_0-861_ARO:3000999_TEM-135
2	betalactams	Class_A_betalactamases	TEM	CARD_phgb_AL513383_161910-162771_ARO:3000873_TEM-1
9	betalactams	Class_A_betalactamases	TEM	CARD_phgb_AM087454_208-1069_ARO:3001015_TEM-148
2	betalactams	Class_A_betalactamases	TEM	CARD_phgb_AM183304_208-1069_ARO:3001017_TEM-150
14	betalactams	Class_A_betalactamases	TEM	CARD_phgb_AY956335_38-899_ARO:3001004_TEM-141
3	betalactams	Class_A_betalactamases	TEM	CARD_phgb_EF468463_66-927_ARO:3001028_TEM-162
4	betalactams	Class_A_betalactamases	TEM	CARD_phgb_GU371926_50304-51165_ARO:3000903_TEM-33
5	betalactams	Class_A_betalactamases	TEM	CARD_phgb_GU550123_144-1005_ARO:3001041_TEM-176
2	betalactams	Class_A_betalactamases	TEM	CARD_phgb_JX042489_141-1002_ARO:3000890_TEM-19
6	betalactams	Class_A_betalactamases	TEM	CARD_phgb_KC292503_4334-5195_ARO:3000904_TEM-34
13	betalactams	Class_A_betalactamases	TEM	CARD_phgb_NC_002156_1429-2290_ARO:3000979_TEM-116
1	betalactams	Class_A_betalactamases	TEM	CARD_phgb_X64523_476-1337_ARO:3000875_TEM-3
3	betalactams	Class_A_betalactamases	TEM	gi_1045658_gb_U37195.1_ECU37195_
11	betalactams	Class_A_betalactamases	TEM	gi_110610032_gb_DQ679961.1__
1	betalactams	Class_A_betalactamases	TEM	gi_114842971_gb_DQ909059.1__
3	betalactams	Class_A_betalactamases	TEM	gi_13236847_gb_AY027590.1__
2	betalactams	Class_A_betalactamases	TEM	gi_13562034_gb_AF351241.1__
8	betalactams	Class_A_betalactamases	TEM	gi_145975406_gb_EF534736.1__
1	betalactams	Class_A_betalactamases	TEM	gi_14700043_gb_AY039040.1__
55	betalactams	Class_A_betalactamases	TEM	gi_149167_gb_M88143.1_KPNBETALAC_
3	betalactams	Class_A_betalactamases	TEM	gi_15485218_emb_AJ308558.1__
2	betalactams	Class_A_betalactamases	TEM	gi_15624078_gb_AF203816.1__
10	betalactams	Class_A_betalactamases	TEM	gi_157676817_emb_AM087454.1__
4	betalactams	Class_A_betalactamases	TEM	gi_161016656_emb_AM849805.1__
4	betalactams	Class_A_betalactamases	TEM	gi_161367441_gb_EU274580.1__
2	betalactams	Class_A_betalactamases	TEM	gi_166157193_emb_AM183304.1__
4	betalactams	Class_A_betalactamases	TEM	gi_16798369_gb_AF427127.1__
6	betalactams	Class_A_betalactamases	TEM	gi_16798371_gb_AF427128.1__
7	betalactams	Class_A_betalactamases	TEM	gi_194022466_gb_EU815939.1__
1	betalactams	Class_A_betalactamases	TEM	gi_20805893_gb_AF506748.1__
2	betalactams	Class_A_betalactamases	TEM	gi_21464495_gb_AY101764.1__
12	betalactams	Class_A_betalactamases	TEM	gi_21541782_gb_AF516719.1__
10	betalactams	Class_A_betalactamases	TEM	gi_21541784_gb_AF516720.1__
11	betalactams	Class_A_betalactamases	TEM	gi_223006550_emb_AM941159.1__
3	betalactams	Class_A_betalactamases	TEM	gi_22725666_gb_AF535127.1__
4	betalactams	Class_A_betalactamases	TEM	gi_237846382_gb_FJ919776.1__
2	betalactams	Class_A_betalactamases	TEM	gi_2467189_emb_Y13612.1__
9	betalactams	Class_A_betalactamases	TEM	gi_25900616_emb_AJ437107.1__
2	betalactams	Class_A_betalactamases	TEM	gi_2765068_emb_Y10280.1__
12	betalactams	Class_A_betalactamases	TEM	gi_284468331_gb_GU550123.1__
1	betalactams	Class_A_betalactamases	TEM	gi_296951_emb_X65252.1__
2	betalactams	Class_A_betalactamases	TEM	gi_2970344_gb_AF047171.1__
6	betalactams	Class_A_betalactamases	TEM	gi_313586334_gb_HQ529916.1__
12	betalactams	Class_A_betalactamases	TEM	gi_3282023_emb_Y17581.1__
2	betalactams	Class_A_betalactamases	TEM	gi_340523197_gb_HQ877606.1__
3	betalactams	Class_A_betalactamases	TEM	gi_342219561_gb_JN211012.1__
2	betalactams	Class_A_betalactamases	TEM	gi_351735908_gb_JF949915.1__
31	betalactams	Class_A_betalactamases	TEM	gi_358009200_gb_JN227084.1__
6	betalactams	Class_A_betalactamases	TEM	gi_379056275_dbj_AB700703.1__
10	betalactams	Class_A_betalactamases	TEM	gi_3851587_gb_AF093512.1__
3	betalactams	Class_A_betalactamases	TEM	gi_40737711_gb_AY368237.1__
6	betalactams	Class_A_betalactamases	TEM	gi_41816_emb_X57972.1__
5	betalactams	Class_A_betalactamases	TEM	gi_4557167_gb_AF104442.1__
6	betalactams	Class_A_betalactamases	TEM	gi_46370392_gb_AY589493.1__
2	betalactams	Class_A_betalactamases	TEM	gi_46370396_gb_AY589495.1__
1	betalactams	Class_A_betalactamases	TEM	gi_482869242_gb_KC818234.1__
7	betalactams	Class_A_betalactamases	TEM	gi_485185801_gb_KC783461.1__
6	betalactams	Class_A_betalactamases	TEM	gi_48527203_gb_AY628199.1__
4	betalactams	Class_A_betalactamases	TEM	gi_48734421_gb_AY628175.1__
14	betalactams	Class_A_betalactamases	TEM	gi_494595013_gb_KC865667.1__
4	betalactams	Class_A_betalactamases	TEM	gi_544598943_gb_KF240808.1__
2	betalactams	Class_A_betalactamases	TEM	gi_56181495_gb_AY826417.1__
1	betalactams	Class_A_betalactamases	TEM	gi_5650760_gb_AF062386.1__
2	betalactams	Class_A_betalactamases	TEM	gi_57232517_gb_AY853593.1__
25	betalactams	Class_A_betalactamases	TEM	gi_58200708_gb_AY874537.1__
1	betalactams	Class_A_betalactamases	TEM	gi_586619660_gb_KF944358.1__
2	betalactams	Class_A_betalactamases	TEM	gi_597709737_emb_HG934763.1__
13	betalactams	Class_A_betalactamases	TEM	gi_6007798_gb_AF188199.1__
6	betalactams	Class_A_betalactamases	TEM	gi_6176541_gb_AF190692.1__
7	betalactams	Class_A_betalactamases	TEM	gi_6176545_gb_AF190694.1__
8	betalactams	Class_A_betalactamases	TEM	gi_6176547_gb_AF190695.1__
4	betalactams	Class_A_betalactamases	TEM	gi_61967135_gb_AY956335.1__
9	betalactams	Class_A_betalactamases	TEM	gi_68137405_gb_DQ075245.1__
4	betalactams	Class_A_betalactamases	TEM	gi_717007360_gb_KM998962.1__
8	betalactams	Class_A_betalactamases	TEM	gi_757399517_gb_KP050491.1__
2	betalactams	Class_A_betalactamases	TEM	gi_8052260_emb_AJ239002.1__
4	betalactams	Class_A_betalactamases	TEM	gi_83031782_gb_DQ286729.1__
2	betalactams	Class_B_betalactamases	CPHA	Bla_cphA7__AY227053_1-765_765
1	betalactams	Class_B_betalactamases	DIM	695_GU323019.1_GU323019___
1	betalactams	Class_B_betalactamases	IMP	Bla_AJ420864.1_gene1___
1	betalactams	Class_B_betalactamases	IMP	Bla_AJ584652.2_gene3___
1	betalactams	Class_B_betalactamases	IND	Bla_IND-3__AF219133_1-720_720
1	betalactams	Class_B_betalactamases	LRA	CARD_phgb_EU408351_16572-17454_ARO:3002511_LRA-12
1	betalactams	Class_B_betalactamases	LRA	CARD_phgb_EU408355_24321-25482_ARO:3002492_LRA-18
2	betalactams	Class_B_betalactamases	MSI	CARD_phgb_KP109676_0-1026_ARO:3003718_MSI-1
1	betalactams	Class_B_betalactamases	MUS	CARD_phgb_AF441286_224-965_ARO:3000843_MUS-1
1	betalactams	Class_B_betalactamases	NDM	gi_817548330_gb_KP735848.1__
1	betalactams	Class_B_betalactamases	SFB	CARD_phgb_AY590119_0-735_ARO:3003557_SFB-1
1	betalactams	Class_B_betalactamases	SLB	CARD_phgb_AY590118_0-750_ARO:3003556_SLB-1
1	betalactams	Class_B_betalactamases	VIM	1312_AJ536835.1_AJ536835___
1	betalactams	Class_B_betalactamases	VIM	Bla_AY605049.2_gene1___
1	betalactams	Class_C_betalactamases	ACT	Bla_ACT-3_1_EF125013____
2	betalactams	Class_C_betalactamases	ADC	Bla_ADC-25_1_EF016355____
1	betalactams	Class_C_betalactamases	CMY	Bla_CFE-1__AB107899_1008-2153_1161
1	betalactams	Class_C_betalactamases	CMY	gi_387861048_gb_JQ711184.1__
1	betalactams	Class_C_betalactamases	CMY	gi_388564855_gb_JQ733578.1__
1	betalactams	Class_C_betalactamases	CMY	gi_469665658_gb_KC603538.1__
1	betalactams	Class_C_betalactamases	CMY	gi_555947825_gb_KF564648.1__
1	betalactams	Class_C_betalactamases	CMY	gi_591542849_gb_KJ207203.1__
2	betalactams	Class_C_betalactamases	MIR	Bla_MIR-4_1_EF417572____
2	betalactams	Class_C_betalactamases	MOX	Bla_MOX-5__GQ152600_1-1152_1152
2	betalactams	Class_C_betalactamases	OCH	CARD_phgb_AJ401618_1971-3144_ARO:3002514_OCH-1
132	betalactams	Class_C_betalactamases	PDC	Bla_FJ666064.1_gene1___
221	betalactams	Class_C_betalactamases	PDC	Bla_FJ666066.1_gene1___
174	betalactams	Class_C_betalactamases	PDC	Bla_FJ666067.1_gene1___
512	betalactams	Class_C_betalactamases	PDC	Bla_FJ666068.1_gene1___
243	betalactams	Class_C_betalactamases	PDC	Bla_FJ666069.1_gene1___
101	betalactams	Class_C_betalactamases	PDC	Bla_FJ666070.1_gene1___
412	betalactams	Class_C_betalactamases	PDC	Bla_FJ666071.1_gene1___
103	betalactams	Class_C_betalactamases	PDC	Bla_FJ666072.1_gene1___
459	betalactams	Class_C_betalactamases	PDC	Bla_PAO_1_AY083595____
203	betalactams	Class_C_betalactamases	PDC	Bla_PAO_3_FJ666073____
235	betalactams	Class_C_betalactamases	PDC	Bla_PAO_4_AY083592____
172	betalactams	Class_C_betalactamases	PDC	Bla_PAO2_FJ666065____
1	betalactams	Class_C_betalactamases	SRT	Bla_AB008454.1_gene1___
2	betalactams	Class_D_betalactamases	MSI-OXA	CARD_phgb_KP109676_1022-1841_ARO:3003719_MSI-OXA
14	betalactams	Class_D_betalactamases	OXA	562_AF064820.3_AF064820___
1	betalactams	Class_D_betalactamases	OXA	604_AJ400619.1_AJ400619___
1	betalactams	Class_D_betalactamases	OXA	Bla_ampS_1_X80276____
337	betalactams	Class_D_betalactamases	OXA	Bla_NC_002516.2.877990____
1	betalactams	Class_D_betalactamases	OXA	Bla_OXA-278__KC771279_1-831_831
2	betalactams	Class_D_betalactamases	OXA	Bla_OXA-309__HF947514_1-825_825
7	betalactams	Class_D_betalactamases	OXA	Bla_OXA-333_1_KF203107____
1	betalactams	Class_D_betalactamases	OXA	Bla_OXA-350_1_KF297579____
628	betalactams	Class_D_betalactamases	OXA	Bla_OXA-50_1_AY306135____
93	betalactams	Class_D_betalactamases	OXA	Bla_OXA-50_2_AY306133____
514	betalactams	Class_D_betalactamases	OXA	Bla_OXA-50_3_AY306130____
127	betalactams	Class_D_betalactamases	OXA	Bla_OXA-50_3_AY306132____
775	betalactams	Class_D_betalactamases	OXA	Bla_OXA-50__AM117128_1-789_789
11	betalactams	Class_D_betalactamases	OXA	Bla_OXA-60_3_AY664504____
1	betalactams	Class_D_betalactamases	OXA	Bla_OXA-60_4_AY662675____
26	betalactams	Class_D_betalactamases	OXA	gi_1488048_gb_U63835.1_PAU63835_
2	betalactams	Class_D_betalactamases	OXA	gi_208431881_gb_FJ194494.1__
10	betalactams	Class_D_betalactamases	OXA	gi_360040231_gb_JN861779.1__
4	betalactams	Class_D_betalactamases	OXA	gi_360040233_gb_JN861780.1__
15	betalactams	Class_D_betalactamases	OXA	gi_37359439_gb_AY227054.1__
1	betalactams	Class_D_betalactamases	OXA	gi_544207393_gb_KF203097.1__
4	betalactams	Class_D_betalactamases	OXA	gi_544207415_gb_KF203108.1__
1	betalactams	Mutant_porin_proteins	OMPD	Bla_CP004022.1_gene834___
2401	betalactams	Mutant_porin_proteins	OPRD	CARD_pvgb_NC_002516.2_1043982-1045314_ARO:3003686_oprD
120	betalactams	Penicillin_binding_protein	MECA	672_AF181950.1_AF181950___
646	betalactams	Penicillin_binding_protein	MECA	Bla_KC243783.1_gene1___
752	betalactams	Penicillin_binding_protein	MECA	Bla_mecA_10_AB512767____
625	betalactams	Penicillin_binding_protein	MECA	Bla_mecA_14_AB505630____
1101	betalactams	Penicillin_binding_protein	MECA	Bla_mecA_15_AB505628____
771	betalactams	Penicillin_binding_protein	MECA	Bla_mecA_4_AB033763____
1096	betalactams	Penicillin_binding_protein	MECA	Bla_mecA_7_BA000018____
1090	betalactams	Penicillin_binding_protein	MECA	Bla_MECA__AB221124_91-2097_2007
2351	betalactams	Penicillin_binding_protein	MECA	Bla_NC_002745.1122813____
2229	betalactams	Penicillin_binding_protein	MECA	Bla_NC_009487.5167689____
681	betalactams	Penicillin_binding_protein	MECC	CARD_phgb_AB037671_24420-26427_ARO:3001209_mecC
81	betalactams	Penicillin_binding_protein	PBP1A	26_JN645776.1_JN645776___
2806	betalactams	Penicillin_binding_protein	PBP1B	CARD_phgb_NC_003098_1886035-1888501_ARO:3003044_PBP1b
1	betalactams	Penicillin_binding_protein	PBP2	Bla_mecA_6_FR821779____
2	betalactams	Penicillin_binding_protein	PBP2	Bla_PBP__Ecoli_CP002291_664439-666340
164	betalactams	Penicillin_binding_protein	PBP2B	23_U58210.1_STU58210___
821	betalactams	Penicillin_binding_protein	PBP2X	25_JN645706.1_JN645706___
3	betalactams	Penicillin_binding_protein	PBP4B	Bla_AmpC1_Ecoli__FN649414_2765051-2766355_1302
236	betalactams	Penicillin_binding_protein_regulator	MECI	Bla_NC_002745.1122814____
1	Cationic_antimicrobial_peptides	Cationic_antimicrobial_peptide_efflux_pumps	rosB	CARD_phgb_U46859_22365-24057_ARO:3003049_rosB
4510	Cationic_antimicrobial_peptides	Lipid_A_modification	ARNA	CARD_phgb_NC_002516.2_3982020-3984009_ARO:3002985_arnA
6	Cationic_antimicrobial_peptides	Lipid_A_modification	PMRC	CARD_phgb_AP009048_4338624-4340268_ARO:3003576_PmrC
1	Cationic_antimicrobial_peptides	Lipid_A_modification	PMRC	CARD_phgb_U00096_2098446-2099613_ARO:3003577_PmrE
1477	Cationic_antimicrobial_peptides	Polymyxin_B_resistance_regulator	pmrA	CARD_phgb_JQ340367_19-685_ARO:3003582_PmrA
3843	Cationic_antimicrobial_peptides	Polymyxin_B_resistance_regulator	PMRB	CARD_phgb_JQ340365_0-1434_ARO:3003583_PmrB
8	Elfamycins	EF-Tu_inhibition	TUFAB	CARD_pvgb_AE014075_3901532-3902762_ARO:3003438_Escherichia
2	Elfamycins	EF-Tu_inhibition	TUFAB	CARD_pvgb_CP000647_4764664-4765849_ARO:3001312_elfamycin
2	Elfamycins	EF-Tu_inhibition	TUFAB	CARD_pvgb_CP001485_303730-304966_ARO:3001312_elfamycin
1	Elfamycins	EF-Tu_inhibition	TUFAB	CARD_pvgb_CP001918_235165-236350_ARO:3001312_elfamycin
8	Elfamycins	EF-Tu_inhibition	TUFAB	CARD_pvgb_CP002695_3866610-3867801_ARO:3001312_elfamycin
4	Elfamycins	EF-Tu_inhibition	TUFAB	CARD_pvgb_CP004022_3579497-3580682_ARO:3001312_elfamycin
1611	Elfamycins	EF-Tu_inhibition	TUFAB	CARD_pvgb_FQ312006_705198-706383_ARO:3001312_elfamycin
13	Elfamycins	EF-Tu_inhibition	TUFAB	CARD_pvgb_HE999704_2567249-2568437_ARO:3001312_elfamycin
1028	Elfamycins	EF-Tu_inhibition	TUFAB	CARD_pvgb_NC_002516_4767810-4769004_ARO:3001312_elfamycin
4833	Elfamycins	EF-Tu_inhibition	TUFAB	CARD_pvgb_NC_007622_559336-560521_ARO:3001312_elfamycin
4	Elfamycins	EF-Tu_inhibition	TUFAB	CARD_pvgb_NC_011595_2919562-2920267_ARO:3001312_elfamycin
3	Elfamycins	EF-Tu_inhibition	TUFAB	CARD_pvgb_NC_017174_109609-110803_ARO:3003357_Clostridium
2	Elfamycins	EF-Tu_inhibition	TUFAB	Elf_CP000647.1_gene4394___
1	Elfamycins	EF-Tu_inhibition	TUFAB	Elf_CP000675.2_gene397___
4	Elfamycins	EF-Tu_inhibition	TUFAB	Elf_CP001918.1_gene242___
1	Elfamycins	EF-Tu_inhibition	TUFAB	Elf_CP001918.1_gene4764___
4	Elfamycins	EF-Tu_inhibition	TUFAB	Elf_CP002695.1_gene3614___
6	Elfamycins	EF-Tu_inhibition	TUFAB	Elf_CP004022.1_gene2801___
2	Elfamycins	EF-Tu_inhibition	TUFAB	Elf_CP004022.1_gene3277___
1670	Elfamycins	EF-Tu_inhibition	TUFAB	Elf_FQ312006.1_gene760___
12	Elfamycins	EF-Tu_inhibition	TUFAB	Elf_HE999704.1_gene2984___
8353	Elfamycins	EF-Tu_inhibition	TUFAB	Elf_NC_002516.2.880346____
3021	Elfamycins	EF-Tu_inhibition	TUFAB	Elf_NC_002516.2.881697____
1059	Elfamycins	EF-Tu_inhibition	TUFAB	Elf_NC_002516.2.881718____
8653	Elfamycins	EF-Tu_inhibition	TUFAB	Elf_NC_002745.1123311____
7562	Elfamycins	EF-Tu_inhibition	TUFAB	Elf_NC_002951.3236433____
5872	Elfamycins	EF-Tu_inhibition	TUFAB	Elf_NC_002952.2860408____
5050	Elfamycins	EF-Tu_inhibition	TUFAB	Elf_NC_007622.3795131____
6	Elfamycins	EF-Tu_inhibition	TUFAB	Elf_NC_011595.7072242____
1	Elfamycins	Elfamycin_efflux_pumps	FACT	CARD_phgb_JQ768046_7760-9440_ARO:3001313_facT
3224	Fluoroquinolones	Fluoroquinolone-resistant_DNA_topoisomerases	GYRA	CARD_pvgb_NC_002516.2_3556426-3559198_ARO:3003684_Pseudomonas
6315	Fluoroquinolones	Fluoroquinolone-resistant_DNA_topoisomerases	GYRA	CARD_pvgb_NC_002952_7004-9665_ARO:3003296_Staphylococcus
2	Fluoroquinolones	Fluoroquinolone-resistant_DNA_topoisomerases	GYRA	CARD_pvgb_U00096_2336792-2339420_ARO:3003294_Escherichia
258	Fluoroquinolones	Fluoroquinolone-resistant_DNA_topoisomerases	GYRA	Flq_AE015929.1_gene5___
94	Fluoroquinolones	Fluoroquinolone-resistant_DNA_topoisomerases	GYRA	Flq_AE016830.1_gene6___
2	Fluoroquinolones	Fluoroquinolone-resistant_DNA_topoisomerases	GYRA	Flq_CP000308.1_gene965___
2	Fluoroquinolones	Fluoroquinolone-resistant_DNA_topoisomerases	GYRA	Flq_CP001138.1_gene2385___
3	Fluoroquinolones	Fluoroquinolone-resistant_DNA_topoisomerases	GYRA	Flq_CP001918.1_gene3562___
6	Fluoroquinolones	Fluoroquinolone-resistant_DNA_topoisomerases	GYRA	Flq_CP002695.1_gene952___
13	Fluoroquinolones	Fluoroquinolone-resistant_DNA_topoisomerases	GYRA	Flq_CP003275.1_gene5239___
1750	Fluoroquinolones	Fluoroquinolone-resistant_DNA_topoisomerases	GYRA	Flq_FQ312006.1_gene1417___
2	Fluoroquinolones	Fluoroquinolone-resistant_DNA_topoisomerases	GYRA	Flq_NC_002163.1.905319____
3164	Fluoroquinolones	Fluoroquinolone-resistant_DNA_topoisomerases	GYRA	Flq_NC_002516.2.882800____
2	Fluoroquinolones	Fluoroquinolone-resistant_DNA_topoisomerases	GYRA	Flq_NC_002695.1.916822____
11235	Fluoroquinolones	Fluoroquinolone-resistant_DNA_topoisomerases	GYRA	Flq_NC_002745.1122777____
10126	Fluoroquinolones	Fluoroquinolone-resistant_DNA_topoisomerases	GYRA	Flq_NC_002758.1119966____
6099	Fluoroquinolones	Fluoroquinolone-resistant_DNA_topoisomerases	GYRA	Flq_NC_002951.3236187____
6331	Fluoroquinolones	Fluoroquinolone-resistant_DNA_topoisomerases	GYRA	Flq_NC_002952.2859949____
20370	Fluoroquinolones	Fluoroquinolone-resistant_DNA_topoisomerases	GYRA	Flq_NC_002953.2863526____
670	Fluoroquinolones	Fluoroquinolone-resistant_DNA_topoisomerases	GYRA	Flq_NC_003098.1.933198____
127	Fluoroquinolones	Fluoroquinolone-resistant_DNA_topoisomerases	GYRA	Flq_NC_003112.2.903806____
5211	Fluoroquinolones	Fluoroquinolone-resistant_DNA_topoisomerases	GYRA	Flq_NC_007622.3794239____
6498	Fluoroquinolones	Fluoroquinolone-resistant_DNA_topoisomerases	GYRA	Flq_NC_007793.3912939____
5935	Fluoroquinolones	Fluoroquinolone-resistant_DNA_topoisomerases	GYRA	Flq_NC_007795.3919179____
13	Fluoroquinolones	Fluoroquinolone-resistant_DNA_topoisomerases	GYRA	Flq_NC_008702.1.4606680____
11138	Fluoroquinolones	Fluoroquinolone-resistant_DNA_topoisomerases	GYRA	Flq_NC_009487.5169058____
7042	Fluoroquinolones	Fluoroquinolone-resistant_DNA_topoisomerases	GYRA	Flq_NC_009641.5331984____
92	Fluoroquinolones	Fluoroquinolone-resistant_DNA_topoisomerases	GYRA	Flq_NC_011035.1.6447337____
708	Fluoroquinolones	Fluoroquinolone-resistant_DNA_topoisomerases	GYRA	Flq_NC_012469.1.7686721____
15	Fluoroquinolones	Fluoroquinolone-resistant_DNA_topoisomerases	GYRB	CARD_pvgb_AP009048_3760295-3762710_ARO:3003303_Escherichia
1	Fluoroquinolones	Fluoroquinolone-resistant_DNA_topoisomerases	GYRB	CARD_pvgb_NC_003197_4038854-4041269_ARO:3003307_Salmonella
1	Fluoroquinolones	Fluoroquinolone-resistant_DNA_topoisomerases	GYRB	CARD_pvgb_NC_020418_545199-547614_ARO:3003306_Morganella
2150	Fluoroquinolones	Fluoroquinolone-resistant_DNA_topoisomerases	PARC	CARD_pvgb_AB003428.1_151-2416_ARO:3003702_Pseudomonas
471	Fluoroquinolones	Fluoroquinolone-resistant_DNA_topoisomerases	PARC	CARD_pvgb_AE005672_800699-803171_ARO:3003311_Streptococcus
3354	Fluoroquinolones	Fluoroquinolone-resistant_DNA_topoisomerases	PARC	CARD_pvgb_NC_002952_1419759-1422162_ARO:3003312_Staphylococcus
1	Fluoroquinolones	Fluoroquinolone-resistant_DNA_topoisomerases	PARC	CARD_pvgb_U00096_3163714-3165973_ARO:3003308_Escherichia
75	Fluoroquinolones	Fluoroquinolone-resistant_DNA_topoisomerases	PARC	Flq_AE016830.1_gene1598___
8	Fluoroquinolones	Fluoroquinolone-resistant_DNA_topoisomerases	PARC	Flq_CP003583.1_gene1174___
3	Fluoroquinolones	Fluoroquinolone-resistant_DNA_topoisomerases	PARC	Flq_M58408_gene___
3349	Fluoroquinolones	Fluoroquinolone-resistant_DNA_topoisomerases	PARC	Flq_NC_002516.2.879741____
8589	Fluoroquinolones	Fluoroquinolone-resistant_DNA_topoisomerases	PARC	Flq_NC_002745.1124026____
7614	Fluoroquinolones	Fluoroquinolone-resistant_DNA_topoisomerases	PARC	Flq_NC_002758.1121330____
10031	Fluoroquinolones	Fluoroquinolone-resistant_DNA_topoisomerases	PARC	Flq_NC_002951.3237159____
3524	Fluoroquinolones	Fluoroquinolone-resistant_DNA_topoisomerases	PARC	Flq_NC_002952.2859941____
586	Fluoroquinolones	Fluoroquinolone-resistant_DNA_topoisomerases	PARC	Flq_NC_003098.1.934295____
1182	Fluoroquinolones	Fluoroquinolone-resistant_DNA_topoisomerases	PARC	Flq_NC_003112.2.904301____
7700	Fluoroquinolones	Fluoroquinolone-resistant_DNA_topoisomerases	PARC	Flq_NC_003923.1003354____
2946	Fluoroquinolones	Fluoroquinolone-resistant_DNA_topoisomerases	PARC	Flq_NC_007622.3794231____
10874	Fluoroquinolones	Fluoroquinolone-resistant_DNA_topoisomerases	PARC	Flq_NC_007793.3913356____
615	Fluoroquinolones	Fluoroquinolone-resistant_DNA_topoisomerases	PARC	Flq_NC_012469.1.7685406____
2526	Fluoroquinolones	Fluoroquinolone-resistant_DNA_topoisomerases	parE	CARD_pvgb_110645304_5576027-5577917_ARO:3003685_Pseudomonas
2321	Fluoroquinolones	Fluoroquinolone-resistant_DNA_topoisomerases	parE	CARD_pvgb_NC_002952_1417762-1419760_ARO:3003315_Staphylococcus
4	Fluoroquinolones	Fluoroquinolone-resistant_DNA_topoisomerases	parE	CARD_pvgb_NC_007779_3172159-3174052_ARO:3003316_Escherichia
44	Fluoroquinolones	Quinolone_active_efflux	NORA	199_AY566250.1_AY566250___
851	Fluoroquinolones	Quinolone_active_efflux	NORA	Flq_norA_1_M97169____
23107	Fluoroquinolones	Quinolone_active_efflux	NORA	Flq_norA_D90119_478-1644_1167_
1	Fluoroquinolones	Quinolone_resistance_protein_Qnr	QNRA	Flq_Qnr-A2_AY675584_1-657_657_
4	Fluoroquinolones	Quinolone_resistance_protein_Qnr	QNRS	Flq_KF730652.1_gene1___
2	Fluoroquinolones	Quinolone_resistance_protein_Qnr	QNRS	Flq_QnrS_FJ418153_1-657_657_
2	Fluoroquinolones	Quinolone_resistance_protein_Qnr	QNRS	Flq_QnrS6_1_HQ631376____
782	Fosfomycin	Fosfomycin_thiol_transferases	FOSA	Fos_fosA_1_NZ_ACWU01000146____
15	Fosfomycin	Fosfomycin_thiol_transferases	FOSA	Fos_fosA_8_ACHE01000077____
7266	Fosfomycin	Fosfomycin_thiol_transferases	FOSB	Fos_Fcyn_FosB_AHLO01000073_63139-63558_417
297	Glycopeptides	Bleomycin_resistance_protein	BRP	CARD_phgb_NC_012547_21239-21638_ARO:3001205_bleomycin
310	Glycopeptides	Bleomycin_resistance_protein	BRP	Gly_GQ149347.1_gene3___
282	Glycopeptides	Bleomycin_resistance_protein	BRP	Gly_NC_002745.1122806____
2	Glycopeptides	VanA-type_accessory_protein	VANYA	Gly_VanY-A_1_FJ866609____
2	Glycopeptides	VanA-type_accessory_protein	VANYA	Gly_VanY-A_M97297_9052-9963_912_
2	Glycopeptides	VanA-type_regulator	VANRA	Gly_VanR-A_M97297_3976-4671_696_
2	Glycopeptides	VanA-type_regulator	VANSA	954_M97297.1_TRNVAN___
2	Glycopeptides	VanA-type_resistance_protein	VANA	956_M97297.1_TRNVAN___
1	Glycopeptides	VanA-type_resistance_protein	VANA	Gly_VanA-Pt_3_DQ018710____
1	Glycopeptides	VanA-type_resistance_protein	VANHA	749_AY618461.1_AY618461___
2	Glycopeptides	VanA-type_resistance_protein	VANHA	Gly_VanH-A_FJ86609_3762-4730_969_
1	Glycopeptides	VanA-type_resistance_protein	VANHA	Gly_VanH-Sc_1_AL939117____
1	Glycopeptides	VanB-type_resistance_protein	VANHB	Gly_VanH-B_AF192329_27871-28842_972_
1	Glycopeptides	VanC-type_regulator	VANRC	Gly_VanRc3_AY033764_3846-4541_696_
1	Glycopeptides	VanD-type_accessory_protein	VANYD	Gly_VanY-D_2_AF175293____
1	Glycopeptides	VanD-type_regulator	VANRD	1435_AY489045.1_AY489045___
1	Glycopeptides	VanD-type_resistance_protein	VANHD	Gly_VanH-D_1_AB242319____
1	Glycopeptides	VanE-type_resistance_protein	VANXYE	CARD_phgb_FJ872411_40765-41347_ARO:3002967_vanXYE
1	Glycopeptides	VanI-type_accessory_protein	VANKI	CARD_phgb_NC_007907_4204949-4206077_ARO:3003727_VanKI
1	Glycopeptides	VanL-type_resistance_protein	VANTRL	CARD_phgb_EU250284_3557-4658_ARO:3002974_vanTrL
9031	Lipopeptides	Daptomycin-resistant_beta-subunit_of_RNA_polymerase_RpoB	rpoB	CARD_pvgb_NC_002952_590830-594382_ARO:3003287_Staphylococcus
111258	Lipopeptides	Daptomycin-resistant_beta-subunit_of_RNA_polymerase_RpoC	RPOC	CARD_pvgb_NC_002952_594518-598142_ARO:3003291_Staphylococcus
3	Lipopeptides	Daptomycin-resistant_cls	CLS	CARD_pvgb_CP003583_1050805-1052287_ARO:3003092_Enterococcus
33956	Lipopeptides	Daptomycin-resistant_cls	CLS	CARD_pvgb_NC_007795_2155375-2156860_ARO:3003074_Staphylococcus
16	Lipopeptides	Daptomycin-resistant_liaFSR	LIAFSR	CARD_pvgb_AE016830_2790820-2791552_ARO:3003077_Enterococcus
4	Lipopeptides	Daptomycin-resistant_liaFSR	LIAFSR	CARD_pvgb_CP003583_913745-914813_ARO:3003079_Enterococcus
4	Lipopeptides	Daptomycin-resistant_liaFSR	LIAFSR	CARD_pvgb_CP003583_914819-915452_ARO:3003078_Enterococcus
9122	Lipopeptides	Daptomycin-resistant_pgsA	PGSA	CARD_pvgb_NC_003923_1278585-1279164_ARO:3003323_Staphylococcus
46493	Lipopeptides	Phosphotidylglycerol_lysyltransferase	MPRF	Amp_HM140977.1_gene1___
7005	Lipopeptides	Phosphotidylglycerol_lysyltransferase	MPRF	CARD_pvgb_NC_002952_1427046-1429569_ARO:3003319_Staphylococcus
1	Metronidazole	nim_nitroimidazole_reductase	NIMB	Met_nimB_1_X71443____
53	MLS	23S_rRNA_methyltransferases	ERM	CARD_phgb_AM180355_2319373-2320111_ARO:3000375_ErmB
4	MLS	23S_rRNA_methyltransferases	ERM	CARD_phgb_AY487229_2152-2893_ARO:3000602_Erm39
1	MLS	23S_rRNA_methyltransferases	ERM	CARD_phgb_D14532_1038-1974_ARO:3001306_ErmW
2	MLS	23S_rRNA_methyltransferases	ERM41	936_EU590124.1_EU590124___
1	MLS	23S_rRNA_methyltransferases	ERM42	MLS_Erm42_FR734406_1-906_906_
5950	MLS	23S_rRNA_methyltransferases	ERMA	101_unknown_id_unknown_name___
1864	MLS	23S_rRNA_methyltransferases	ERMA	126_AJ579365.1_AJ579365___
33	MLS	23S_rRNA_methyltransferases	ERMA	MLS_ermA_2_AF002716____
527	MLS	23S_rRNA_methyltransferases	ERMB	1066_unknown_id_unknown_name___
525	MLS	23S_rRNA_methyltransferases	ERMB	554_FN806789.1_FN806789___
411	MLS	23S_rRNA_methyltransferases	ERMB	MLS_ermB_1_JN899585____
123	MLS	23S_rRNA_methyltransferases	ERMB	MLS_ermB_11_M19270____
276	MLS	23S_rRNA_methyltransferases	ERMB	MLS_ermB_12_U18931____
244	MLS	23S_rRNA_methyltransferases	ERMB	MLS_ermB_15U48430____
386	MLS	23S_rRNA_methyltransferases	ERMB	MLS_ermB_16_X82819____
473	MLS	23S_rRNA_methyltransferases	ERMB	MLS_ermB_17_X64695____
765	MLS	23S_rRNA_methyltransferases	ERMB	MLS_ermB_18_X66468____
72	MLS	23S_rRNA_methyltransferases	ERMB	MLS_ermB_2_K00551____
71	MLS	23S_rRNA_methyltransferases	ERMB	MLS_ermB_20_AF109075____
198	MLS	23S_rRNA_methyltransferases	ERMB	MLS_ermB_6_AF242872____
380	MLS	23S_rRNA_methyltransferases	ERMB	MLS_ermB_7_AF368302____
299	MLS	23S_rRNA_methyltransferases	ERMB	MLS_ermB_9_AF299292____
12	MLS	23S_rRNA_methyltransferases	ERMC	CARD_phgb_X82668_187-922_ARO:3000250_ErmC
22	MLS	23S_rRNA_methyltransferases	ERMC	MLS_ermC_1_V01278____
12	MLS	23S_rRNA_methyltransferases	ERMC	MLS_ermC_10_Y09002____
31	MLS	23S_rRNA_methyltransferases	ERMC	MLS_ermC_13_M13761____
18	MLS	23S_rRNA_methyltransferases	ERMC	MLS_ermC_14_M12730____
27	MLS	23S_rRNA_methyltransferases	ERMC	MLS_ermC_15_U82607____
16	MLS	23S_rRNA_methyltransferases	ERMC	MLS_ermC_16_AF019140____
16	MLS	23S_rRNA_methyltransferases	ERMC	MLS_ermC_3_M17990____
14	MLS	23S_rRNA_methyltransferases	ERMC	MLS_ermC_9_Y09001____
31	MLS	23S_rRNA_methyltransferases	ERMC	MLS_ErmC_M19652_988-1722_735_
1	MLS	23S_rRNA_methyltransferases	ERMD	MLS_ermD_2_L08389____
1	MLS	23S_rRNA_methyltransferases	ERME	MLS_ErmE_M11200_284-1396_1146_
135	MLS	23S_rRNA_methyltransferases	ERMF	1205_JN086160.1_JN086160___
457	MLS	23S_rRNA_methyltransferases	ERMF	MLS_ermF_3_M17808____
17	MLS	23S_rRNA_methyltransferases	ERMF	MLS_ermF_4_M62487____
296	MLS	23S_rRNA_methyltransferases	ERMF	MLS_ErmF_M14730_241-1041_801_
47	MLS	23S_rRNA_methyltransferases	ERMF	MLS_M62487.1_gene1___
19	MLS	23S_rRNA_methyltransferases	ERMT	MLS_ermT_4_AJ488494____
236	MLS	23S_rRNA_methyltransferases	ERMX	CARD_phgb_AF024666_2207-2969_ARO:3000596_ErmX
191	MLS	23S_rRNA_methyltransferases	ERMX	MLS_ermX_2_X51472____
241	MLS	23S_rRNA_methyltransferases	ERMX	MLS_ermX_3_U21300____
368	MLS	23S_rRNA_methyltransferases	ERMX	MLS_ermX_4_NC_005206____
163	MLS	23S_rRNA_methyltransferases	ERMX	MLS_ErmX_M36726_296-1150_855_
13704	MLS	23S_rRNA_methyltransferases	RLMH	680_unknown_id_unknown_name___
1	MLS	ABC_transporter	OLEB	64_L36601.1_STMOLEB___
1	MLS	ABC_transporter	TLRC	CARD_phgb_M57437_0-1647_ARO:3002827_tlrC
1	MLS	ABC_transporter	VGA	105_FR772051.1_FR772051___
2	MLS	ABC_transporter	VGA	MLS_KC539823.1_gene1___
1	MLS	ABC_transporter	VGA	MLS_vgaA_2_FN546261____
36	MLS	ABC_transporter	VGA	MLS_vgaA_LC_1_GQ891882____
5	MLS	ABC_transporter	VGA	MLS_vgaa-LC_DQ823382_1-1569_1569_
3	MLS	ABC_transporter	VGA	MLS_VgaA_M90056_909-2477_1569_
2789	MLS	Lincosamide_nucleotidyltransferases	LNUA	CARD_phgb_AM399080_1664-2150_ARO:3002835_lnuA
2444	MLS	Lincosamide_nucleotidyltransferases	LNUA	MLS_AM399080.1_gene2___
1178	MLS	Lincosamide_nucleotidyltransferases	LNUA	MLS_LnuA_M14039_413-898_486_
2	MLS	Macrolide_glycosyltransferases	MGT	MLS_DQ195536.2_orf0___
2	MLS	Macrolide_phosphotransferases	MPHA	MLS_mphA_2_U36578____
3	MLS	Macrolide_phosphotransferases	MPHC	CARD_phgb_AM180066_788-1688_ARO:3000319_mphC
251	MLS	Macrolide_phosphotransferases	MPHC	MLS_mphC_1_AB013298____
4026	MLS	Macrolide_phosphotransferases	MPHC	MLS_MphC_AF167161_5665-6564_900_
6	MLS	Macrolide_phosphotransferases	MPHE	149_JF769133.1_JF769133___
11	MLS	Macrolide_phosphotransferases	MPHE	1507_unknown_id_unknown_name___
1	MLS	Macrolide_resistance_efflux_pumps	CARA	CARD_phgb_M80346_0-1656_ARO:3002817_carA
5	MLS	Macrolide_resistance_efflux_pumps	MACB	44_AY768532.1_AY768532___
243	MLS	Macrolide_resistance_efflux_pumps	MEFA	CARD_phgb_NC_023287_65291-66509_ARO:3000615_mefA
36148	MLS	Macrolide_resistance_efflux_pumps	MEFA	MLS_mefA_10_AF376746____
12	MLS	Macrolide_resistance_efflux_pumps	MEFA	MLS_MefA_U70055_314-1531_1218_
807	MLS	Macrolide_resistance_efflux_pumps	MEFA	MLS_NC_003098.1.933922____
295	MLS	Macrolide_resistance_efflux_pumps	MEFA	MLS_NC_023287.1.18156494____
1	MLS	Macrolide_resistance_efflux_pumps	MEFB	CARD_phgb_FJ196385_11083-12313_ARO:3003107_mefB
20804	MLS	Macrolide_resistance_efflux_pumps	MEL	CARD_phgb_NC_012469_1800927-1802391_ARO:3000616_mel
328	MLS	Macrolide_resistance_efflux_pumps	MSRA	1463_M81802.1_STAMSRB___
1069	MLS	Macrolide_resistance_efflux_pumps	MSRA	MLS_msrA_1_X52085____
2555	MLS	Macrolide_resistance_efflux_pumps	MSRA	MLS_msrA_2_AB013298____
2544	MLS	Macrolide_resistance_efflux_pumps	MSRA	MLS_MsrA_AY591760_274-1740_1467_
1	MLS	Macrolide_resistance_efflux_pumps	MSRC	1021_AJ243209.1_AJ243209___
1	MLS	Macrolide_resistance_efflux_pumps	MSRC	MLS_msrC_2_AF313494____
6	MLS	Macrolide_resistance_efflux_pumps	MSRC	MLS_MsrC_AY004350_496-1974_1479_
878	MLS	Macrolide_resistance_efflux_pumps	MSRD	MLS_msrD_3_AF227520____
20495	MLS	Macrolide_resistance_efflux_pumps	MSRD	MLS_MsrD_AF274302_2462-3925_1464_
2	MLS	Streptogramin_A_efflux_pumps	VGAD	CARD_phgb_GQ205627_1393-2971_ARO:3002832_vgaD
1	MLS	Streptogramin_A_O-acetyltransferase	VATB	816_U19459.1_SAU19459___
1	MLS	Streptogramin_B_ester_bond_cleavage	VGBB	CARD_phgb_AF015628_398-1286_ARO:3001308_VgbB
3952	MLS	Streptogramin_resistance_ATP-binding_cassette_ABC_efflux_pumps	LSA	136_HM990671.1_HM990671___
8	MLS	Streptogramin_resistance_ATP-binding_cassette_ABC_efflux_pumps	LSA	MLS_lsaA_2_AY58982____
3	MLS	Streptogramin_resistance_ATP-binding_cassette_ABC_efflux_pumps	LSA	MLS_lsaA_3_AY737526____
12	MLS	Streptogramin_resistance_ATP-binding_cassette_ABC_efflux_pumps	LSA	MLS_LsaA_AY225127_41-1537_1497_
2686	Multi-drug_resistance	MDR_mutant_porin_proteins	OPRJ	155_U57969.1_PAU57969___
1	Multi-drug_resistance	MDR_regulator	ADEN	CARD_phgb_KF147862_0-654_ARO:3000559_adeN
4002	Multi-drug_resistance	MDR_regulator	ARLR	Mdr_NC_002758.1121390____
1487	Multi-drug_resistance	MDR_regulator	ARLR	Mdr_NC_002952.2859858____
634	Multi-drug_resistance	MDR_regulator	ARLR	Mdr_NC_002953.2862195____
1078	Multi-drug_resistance	MDR_regulator	ARLR	Mdr_NC_007622.3794948____
5663	Multi-drug_resistance	MDR_regulator	ARLS	CARD_phgb_NC_007795_1360280-1361636_ARO:3000839_arlS
4269	Multi-drug_resistance	MDR_regulator	ARLS	CARD_phgb_NC_009641_1461588-1462248_ARO:3000838_arlR
8483	Multi-drug_resistance	MDR_regulator	ARLS	Mdr_NC_002745.1124085____
5114	Multi-drug_resistance	MDR_regulator	ARLS	Mdr_NC_002951.3238285____
1	Multi-drug_resistance	MDR_regulator	ASMA	Mdr_CP000647.1_gene2517___
3	Multi-drug_resistance	MDR_regulator	BAER	CARD_phgb_NC_007779_2166412-2167135_ARO:3000828_baeR
1	Multi-drug_resistance	MDR_regulator	BAES	CARD_phgb_AP009048_2165012-2166416_ARO:3000829_baeS
1	Multi-drug_resistance	MDR_regulator	CPXA	CARD_phgb_NC_002695_4903561-4904935_ARO:3000830_cpxA
2	Multi-drug_resistance	MDR_regulator	EVGS	CARD_phgb_U00096_2484373-2487967_ARO:3000833_evgS
4	Multi-drug_resistance	MDR_regulator	GADX	CARD_phgb_NC_007779_3974604-3975429_ARO:3000508_gadX
4	Multi-drug_resistance	MDR_regulator	MARR	CARD_pvgb_U00096_1619119-1619554_ARO:3003378_Escherichia
8894	Multi-drug_resistance	MDR_regulator	MEPR	Mdr_NC_002745.1123101____
1623	Multi-drug_resistance	MDR_regulator	MEXL	CARD_phgb_AE004091.2_4120468-4121107_ARO:3003710_mexL
473	Multi-drug_resistance	MDR_regulator	MEXR	CARD_pvgb_NC_002516_471305-471749_ARO:3000506_mexR
407	Multi-drug_resistance	MDR_regulator	MEXR	Mdr_NC_002516.2.877857____
1911	Multi-drug_resistance	MDR_regulator	MEXS	CARD_phgb_HQ433550_0-1020_ARO:3000813_mexS
4240	Multi-drug_resistance	MDR_regulator	MGRA	CARD_phgb_NC_013450_694852-695296_ARO:3000815_mgrA
4391	Multi-drug_resistance	MDR_regulator	MGRA	Mdr_NC_002745.1123448_Methicillin___
2	Multi-drug_resistance	MDR_regulator	MTRR	Mdr_NC_011035.1.6447745____
1796	Multi-drug_resistance	MDR_regulator	NALD	Mdr_NC_002516.2.880183____
1509	Multi-drug_resistance	MDR_regulator	NFXB	Mdr_NC_002516.2.881079____
3122	Multi-drug_resistance	MDR_regulator	PHOQ	CARD_phgb_JN868716_682-2029_ARO:3000835_phoQ
1	Multi-drug_resistance	MDR_regulator	PHOQ	CARD_phgb_U00096_1188315-1189776_ARO:3000835_phoQ
776	Multi-drug_resistance	MDR_regulator	SOXS	CARD_phgb_AE004091.2_2503424-2503895_ARO:3000836_soxR
2	Multi-drug_resistance	MDR_regulator	SOXS	CARD_pvgb_U00096_4277468-4277933_ARO:3003381_Escherichia
1270	Multi-drug_resistance	MDR_regulator	tetR	Mdr_NC_002516.2.880362____
6	Multi-drug_resistance	Multi-drug_efflux_pumps	ABEM	CARD_phgb_AB204810_186-1533_ARO:3000753_abeM
1	Multi-drug_resistance	Multi-drug_efflux_pumps	ADEAI	Mdr_AY769962.1_gene1___
2	Multi-drug_resistance	Multi-drug_efflux_pumps	ADEB	2_AY769962.1_AY769962___
4	Multi-drug_resistance	Multi-drug_efflux_pumps	ADEB	Mdr_NC_011586.7046390____
5	Multi-drug_resistance	Multi-drug_efflux_pumps	ADEC	CARD_phgb_CP003583_2403484-2405254_ARO:3000776_adeC
1	Multi-drug_resistance	Multi-drug_efflux_pumps	ADEF	CARD_phgb_NC_010400_1369124-1370342_ARO:3000777_adeF
4	Multi-drug_resistance	Multi-drug_efflux_pumps	ADEH	CARD_phgb_NC_010410_1255006-1256458_ARO:3000779_adeH
1126	Multi-drug_resistance	Multi-drug_efflux_pumps	AMRA	CARD_phgb_NC_002516_2211321-2212512_ARO:3002982_amrA
2609	Multi-drug_resistance	Multi-drug_efflux_pumps	AMRB	CARD_phgb_NC_002516_2208168-2211306_ARO:3002983_amrB
1394	Multi-drug_resistance	Multi-drug_efflux_pumps	CEOA	CARD_phgb_U97042_0-1218_ARO:3003009_ceoA
7909	Multi-drug_resistance	Multi-drug_efflux_pumps	CEOB	CARD_phgb_U97042_1263-4347_ARO:3003010_ceoB
3	Multi-drug_resistance	Multi-drug_efflux_pumps	cme	17_AJ252200.1_AJ252200___
24	Multi-drug_resistance	Multi-drug_efflux_pumps	EMEA	CARD_phgb_AB091338_173-1355_ARO:3003551_emeA
4	Multi-drug_resistance	Multi-drug_efflux_pumps	EMRB	CARD_phgb_U00096_2812615-2814154_ARO:3000074_emrB
1	Multi-drug_resistance	Multi-drug_efflux_pumps	EMRD	252_FJ744595.1_FJ744595___
723	Multi-drug_resistance	Multi-drug_efflux_pumps	EMRE	CARD_phgb_NC_002516.2_5606102-5606435_ARO:3000264_emrE
5	Multi-drug_resistance	Multi-drug_efflux_pumps	EMRK	CARD_phgb_D78168_536-1592_ARO:3000206_emrK
3	Multi-drug_resistance	Multi-drug_efflux_pumps	EMRY	CARD_phgb_D78168_1591-3130_ARO:3000254_emrY
30	Multi-drug_resistance	Multi-drug_efflux_pumps	MACA	266_AY768531.1_AY768531___
1	Multi-drug_resistance	Multi-drug_efflux_pumps	MDTA	CARD_phgb_U00096_2154015-2155263_ARO:3000792_mdtA
2	Multi-drug_resistance	Multi-drug_efflux_pumps	MDTB	CARD_phgb_U00096_2155262-2158385_ARO:3000793_mdtB
3	Multi-drug_resistance	Multi-drug_efflux_pumps	MDTC	CARD_phgb_U00096_2158385-2161463_ARO:3000794_mdtC
2	Multi-drug_resistance	Multi-drug_efflux_pumps	MDTC	CARD_phgb_U00096_3660413-3663527_ARO:3000796_mdtF
2	Multi-drug_resistance	Multi-drug_efflux_pumps	MDTD	Mdr_AP009048.1_gene2135___
2	Multi-drug_resistance	Multi-drug_efflux_pumps	MDTG	CARD_phgb_NC_007779_1115840-1117067_ARO:3001329_mdtG
8	Multi-drug_resistance	Multi-drug_efflux_pumps	MDTN	CARD_phgb_AP009048_4306556-4307588_ARO:3003548_mdtN
2	Multi-drug_resistance	Multi-drug_efflux_pumps	MDTO	CARD_phgb_AP009048_4304505-4306557_ARO:3003549_mdtO
5	Multi-drug_resistance	Multi-drug_efflux_pumps	MDTP	CARD_phgb_AP009048_4303042-4304509_ARO:3003550_mdtP
16615	Multi-drug_resistance	Multi-drug_efflux_pumps	MEPA	Mdr_AY661734.1_gene2___
16277	Multi-drug_resistance	Multi-drug_efflux_pumps	MEPA	Mdr_NC_002951.3236526____
1815	Multi-drug_resistance	Multi-drug_efflux_pumps	MEPB	962_AY661734.1_AY661734___
2934	Multi-drug_resistance	Multi-drug_efflux_pumps	MEXA	Mdr_NC_002516.2.877855____
9803	Multi-drug_resistance	Multi-drug_efflux_pumps	MEXB	13_L11616.1_PSEENVCD___
2497	Multi-drug_resistance	Multi-drug_efflux_pumps	MEXC	Mdr_NC_002516.2.881078____
6314	Multi-drug_resistance	Multi-drug_efflux_pumps	MEXD	CARD_phgb_NC_002516_5151077-5154209_ARO:3000801_mexD
2266	Multi-drug_resistance	Multi-drug_efflux_pumps	MEXD	CARD_phgb_U57969_1485-4617_ARO:3000801_mexD
2407	Multi-drug_resistance	Multi-drug_efflux_pumps	MEXE	Mdr_NC_002516.2.880212____
7430	Multi-drug_resistance	Multi-drug_efflux_pumps	MEXF	Mdr_NC_002516.2.882884____
972	Multi-drug_resistance	Multi-drug_efflux_pumps	MEXG	CARD_phgb_NC_002516_4705955-4706402_ARO:3000806_mexG
3027	Multi-drug_resistance	Multi-drug_efflux_pumps	MEXH	Mdr_NC_002516.2.880450____
2461	Multi-drug_resistance	Multi-drug_efflux_pumps	MEXJ	CARD_phgb_NC_002516.2_4119269-4120373_ARO:3003692_mexJ
8089	Multi-drug_resistance	Multi-drug_efflux_pumps	MEXK	CARD_phgb_AE004091.2_4116187-4119265_ARO:3003693_mexK
2084	Multi-drug_resistance	Multi-drug_efflux_pumps	MEXM	CARD_phgb_AB219523.1_21-1179_ARO:3003704_mexM
7327	Multi-drug_resistance	Multi-drug_efflux_pumps	MEXN	CARD_phgb_AB219523.1_1175-4286_ARO:3003705_mexN
2694	Multi-drug_resistance	Multi-drug_efflux_pumps	MEXN	CARD_phgb_AB219524.1_4334-5810_ARO:3003700_opmE
2677	Multi-drug_resistance	Multi-drug_efflux_pumps	MEXP	CARD_phgb_AB219524.1_22-1180_ARO:3003698_mexP
7576	Multi-drug_resistance	Multi-drug_efflux_pumps	MEXQ	CARD_phgb_AB219524.1_1176-4338_ARO:3003699_mexQ
2212	Multi-drug_resistance	Multi-drug_efflux_pumps	MEXV	CARD_phgb_AE004091.2_4903465-4904596_ARO:3003030_mexV
8445	Multi-drug_resistance	Multi-drug_efflux_pumps	MEXW	CARD_phgb_NC_002516.2_4904646-4907703_ARO:3003031_mexW
182	Multi-drug_resistance	Multi-drug_efflux_pumps	MEXX	Mdr_AB015853.1_gene1___
1187	Multi-drug_resistance	Multi-drug_efflux_pumps	MEXX	Mdr_NC_002516.2.878839____
1228	Multi-drug_resistance	Multi-drug_efflux_pumps	MEXY	Mdr_AB015853.1_gene2___
2455	Multi-drug_resistance	Multi-drug_efflux_pumps	MEXY	Mdr_NC_002516.2.878882____
3	Multi-drug_resistance	Multi-drug_efflux_pumps	MSBA	38_DQ516970.1_DQ516970___
2	Multi-drug_resistance	Multi-drug_efflux_pumps	MSBA	63_DQ516954.1_DQ516954___
47	Multi-drug_resistance	Multi-drug_efflux_pumps	MSR	148_JF769133.1_JF769133___
13	Multi-drug_resistance	Multi-drug_efflux_pumps	MTRC	CARD_phgb_NC_003112_1795181-1796420_ARO:3000810_mtrC
11	Multi-drug_resistance	Multi-drug_efflux_pumps	MTRC	Mdr_NC_003112.2.903386____
16	Multi-drug_resistance	Multi-drug_efflux_pumps	MTRD	CARD_phgb_NC_003112_1791966-1795170_ARO:3000811_mtrD
8	Multi-drug_resistance	Multi-drug_efflux_pumps	MTRD	Mdr_NC_003112.2.903387_Macrolide_Penicillin__
31	Multi-drug_resistance	Multi-drug_efflux_pumps	MTRE	CARD_phgb_X95635_259-1663_ARO:3000812_mtrE
2936	Multi-drug_resistance	Multi-drug_efflux_pumps	OMF	Mdr_NC_002516.2.880347____
3366	Multi-drug_resistance	Multi-drug_efflux_pumps	OPMH	CARD_phgb_NC_002516.2_5584100-5585549_ARO:3003682_OpmH
3618	Multi-drug_resistance	Multi-drug_efflux_pumps	OPRM	Mdr_NC_002516.2.877851____
2431	Multi-drug_resistance	Multi-drug_efflux_pumps	OPRN	Mdr_NC_002516.2.882885____
1614	Multi-drug_resistance	Multi-drug_efflux_pumps	PHOP	CARD_phgb_JN868721_8-686_ARO:3000834_phoP
1	Multi-drug_resistance	Multi-drug_efflux_pumps	PMRA	Mdr_CP000675.2_gene499___
255	Multi-drug_resistance	Multi-drug_efflux_pumps	QACAB	Mdr_AB566411.1_gene1___
60	Multi-drug_resistance	Multi-drug_efflux_pumps	QACAB	Mdr_AF535087.1_gene1___
1	Multi-drug_resistance	Multi-drug_efflux_pumps	ROSA	Mdr_U46859.1_gene23___
42476	Multi-drug_resistance	Multi-drug_efflux_pumps	SAV1866	CARD_phgb_NC_002951_1987719-1989456_ARO:3000489_sav1866
1	Multi-drug_resistance	Multi-drug_efflux_pumps	sme	8_AF173226.1_AF173226___
1	Multi-drug_resistance	Multi-drug_efflux_pumps	sme	CARD_phgb_AF173226_1037-2441_ARO:3003067_smeS
10	Multi-drug_resistance	Multi-drug_efflux_pumps	TOLC	CARD_phgb_FJ768952_0-1488_ARO:3000237_tolC
1	Mycobacterium_tuberculosis-specific_Drug	Ethambutol_resistant_arabinosyltransferase	EMBR	CARD_pvgb_AL123456_1416180-1417347_ARO:3003455_Mycobacterium
1	Mycobacterium_tuberculosis-specific_Drug	Isoniazid-resistant_inhA	INHA	CARD_pvgb_AL123456_1674201-1675011_ARO:3003393_Mycobacterium
2	Mycobacterium_tuberculosis-specific_Drug	Isoniazid-resistant_ndh	NDH	CARD_pvgb_AL123456_2101650-2103042_ARO:3003461_Mycobacterium
2	Phenicol	Chloramphenicol_acetyltransferases	CAT	CARD_phgb_M55620_0-660_ARO:3002687_catQ
1	Phenicol	Chloramphenicol_acetyltransferases	CAT	CARD_phgb_M58472_147-777_ARO:3002670_cat
725	Phenicol	Chloramphenicol_acetyltransferases	CAT	CARD_phgb_NC_002516_779462-780101_ARO:3002679_catB7
9	Phenicol	Chloramphenicol_acetyltransferases	CAT	CARD_phgb_X92945_0-648_ARO:3002670_cat
5	Phenicol	Chloramphenicol_acetyltransferases	CAT	Phe_Cat-pC194_NC_002013_1260-1910_651_
1	Phenicol	Chloramphenicol_acetyltransferases	CAT	Phe_U75299_gene___
1	Phenicol	Chloramphenicol_acetyltransferases	CATA	801_AY238971.1_AY238971___
4	Phenicol	Chloramphenicol_acetyltransferases	CATA	Phe_AB082569.2_gene1___
2	Phenicol	Chloramphenicol_acetyltransferases	CATA	Phe_X92945_gene___
1	Phenicol	Chloramphenicol_acetyltransferases	CATB	647_AF047479.2_AF047479___
645	Phenicol	Chloramphenicol_acetyltransferases	CATB	817_AF036933.1_AF036933___
1	Phenicol	Chloramphenicol_acetyltransferases	CATB	Phe_CatB3_AJ009818_883-1515_633_
2	Phenicol	Chloramphenicol_acetyltransferases	CATB	Phe_CatB4_EU935739_59054-59602_549_
637	Phenicol	Chloramphenicol_acetyltransferases	CATP	944_X74948.1_X74948___
1	Phenicol	Phenicol_efflux_pumps	CML	CARD_phgb_X59968_507-1686_ARO:3002690_cml
2	Phenicol	Phenicol_efflux_pumps	CML	Phe_U12338.3_gene8___
10	Phenicol	Phenicol_efflux_pumps	CMXAB	Phe_AF024666.2_gene33___
8	Phenicol	Phenicol_efflux_pumps	CMXAB	Phe_Cmr_U85507_3518-4693_1172_
31568	Phenicol	Phenicol_efflux_pumps	dha	Phe_Dha1_BA000018_2517801-2518988_1188_
1	Phenicol	Phenicol_efflux_pumps	FLOR	Phe_AJ518835.1_gene6___
1	Rifampin	Monooxygenase	IRI	CARD_phgb_U56415_279-1719_ARO:3002884_iri
3	Rifampin	Rifampin-resistant_beta-subunit_of_RNA_polymerase_RpoB	RPOB	CARD_pvgb_AL123456_759806-763325_ARO:3003283_Mycobacterium
1	Rifampin	Rifampin-resistant_beta-subunit_of_RNA_polymerase_RpoB	RPOB	CARD_pvgb_AL450380_2273268-2276805_ARO:3003284_Mycobacterium
8928	Rifampin	Rifampin-resistant_beta-subunit_of_RNA_polymerase_RpoB	RPOB	CARD_pvgb_NC_002952_590830-594382_ARO:3003285_Staphylococcus
1	Rifampin	Rifampin-resistant_beta-subunit_of_RNA_polymerase_RpoB	RPOB	Rif_AE000516.2_gene708___
134	Rifampin	Rifampin-resistant_beta-subunit_of_RNA_polymerase_RpoB	RPOB	Rif_AE016830.1_gene3155___
1	Rifampin	Rifampin-resistant_beta-subunit_of_RNA_polymerase_RpoB	RPOB	Rif_AL009126.3_gene138___
2	Rifampin	Rifampin-resistant_beta-subunit_of_RNA_polymerase_RpoB	RPOB	Rif_AP009048.1_gene3341___
44	Rifampin	Rifampin-resistant_beta-subunit_of_RNA_polymerase_RpoB	RPOB	Rif_CP000647.1_gene4402___
14	Rifampin	Rifampin-resistant_beta-subunit_of_RNA_polymerase_RpoB	RPOB	Rif_CP001138.1_gene4362___
24	Rifampin	Rifampin-resistant_beta-subunit_of_RNA_polymerase_RpoB	RPOB	Rif_CP001918.1_gene250___
15	Rifampin	Rifampin-resistant_beta-subunit_of_RNA_polymerase_RpoB	RPOB	Rif_CP002695.1_gene18___
2	Rifampin	Rifampin-resistant_beta-subunit_of_RNA_polymerase_RpoB	RPOB	Rif_CP003248.2_gene696___
15	Rifampin	Rifampin-resistant_beta-subunit_of_RNA_polymerase_RpoB	RPOB	Rif_CP003583.1_gene2745___
1	Rifampin	Rifampin-resistant_beta-subunit_of_RNA_polymerase_RpoB	RPOB	Rif_CP004022.1_gene2794___
7	Rifampin	Rifampin-resistant_beta-subunit_of_RNA_polymerase_RpoB	RPOB	Rif_FN543093.2_gene314___
12266	Rifampin	Rifampin-resistant_beta-subunit_of_RNA_polymerase_RpoB	RPOB	Rif_NC_002516.2.881699____
11347	Rifampin	Rifampin-resistant_beta-subunit_of_RNA_polymerase_RpoB	RPOB	Rif_NC_002745.1123305____
10593	Rifampin	Rifampin-resistant_beta-subunit_of_RNA_polymerase_RpoB	RPOB	Rif_NC_002758.1120515____
9267	Rifampin	Rifampin-resistant_beta-subunit_of_RNA_polymerase_RpoB	RPOB	Rif_NC_002951.3236234____
27399	Rifampin	Rifampin-resistant_beta-subunit_of_RNA_polymerase_RpoB	RPOB	Rif_NC_002953.2862188____
14689	Rifampin	Rifampin-resistant_beta-subunit_of_RNA_polymerase_RpoB	RPOB	Rif_NC_003098.1.933647____
625	Rifampin	Rifampin-resistant_beta-subunit_of_RNA_polymerase_RpoB	RPOB	Rif_NC_003112.2.902240____
17	Rifampin	Rifampin-resistant_beta-subunit_of_RNA_polymerase_RpoB	RPOB	Rif_NC_003197.1.1255679____
9361	Rifampin	Rifampin-resistant_beta-subunit_of_RNA_polymerase_RpoB	RPOB	Rif_NC_007622.3792928____
10578	Rifampin	Rifampin-resistant_beta-subunit_of_RNA_polymerase_RpoB	RPOB	Rif_NC_007793.3914836____
483	Rifampin	Rifampin-resistant_beta-subunit_of_RNA_polymerase_RpoB	RPOB	Rif_NC_008702.1.4609796____
2	Rifampin	Rifampin-resistant_beta-subunit_of_RNA_polymerase_RpoB	RPOB	Rif_NC_009085.4918494____
10574	Rifampin	Rifampin-resistant_beta-subunit_of_RNA_polymerase_RpoB	RPOB	Rif_NC_009487.5169226____
3	Rifampin	Rifampin-resistant_beta-subunit_of_RNA_polymerase_RpoB	RPOB	Rif_NC_010400.5987325____
5	Rifampin	Rifampin-resistant_beta-subunit_of_RNA_polymerase_RpoB	RPOB	Rif_NC_010611.6233925____
915	Rifampin	Rifampin-resistant_beta-subunit_of_RNA_polymerase_RpoB	RPOB	Rif_NC_011035.1.6448762____
20756	Rifampin	Rifampin-resistant_beta-subunit_of_RNA_polymerase_RpoB	RPOB	Rif_NC_012469.1.7686402____
11265	Rifampin	Rifampin-resistant_beta-subunit_of_RNA_polymerase_RpoB	RPOB	Rif_NC_013450.8613267____
1	Rifampin	RNA-polymerase_binding_protein	RBPA	CARD_phgb_HQ203032_0-345_ARO:3000245_RbpA
5	Sulfonamides	Sulfonamide-resistant_dihydropteroate_synthases	FOLP	Sul_AE000516.2_gene1302___
11	Sulfonamides	Sulfonamide-resistant_dihydropteroate_synthases	FOLP	Sul_AE016830.1_gene3181___
2	Sulfonamides	Sulfonamide-resistant_dihydropteroate_synthases	FOLP	Sul_AP009048.1_gene3222___
1	Sulfonamides	Sulfonamide-resistant_dihydropteroate_synthases	FOLP	Sul_CP001581.1_gene938___
2215	Sulfonamides	Sulfonamide-resistant_dihydropteroate_synthases	FOLP	Sul_NC_002516.2.881715____
5492	Sulfonamides	Sulfonamide-resistant_dihydropteroate_synthases	FOLP	Sul_NC_002745.1123263____
1298	Sulfonamides	Sulfonamide-resistant_dihydropteroate_synthases	FOLP	Sul_NC_002951.3237126____
2877	Sulfonamides	Sulfonamide-resistant_dihydropteroate_synthases	FOLP	Sul_NC_002952.2860679____
203	Sulfonamides	Sulfonamide-resistant_dihydropteroate_synthases	FOLP	Sul_NC_003112.2.903415____
5786	Sulfonamides	Sulfonamide-resistant_dihydropteroate_synthases	FOLP	Sul_NC_003923.1002573____
416	Sulfonamides	Sulfonamide-resistant_dihydropteroate_synthases	FOLP	Sul_NC_007622.3794340____
3159	Sulfonamides	Sulfonamide-resistant_dihydropteroate_synthases	FOLP	Sul_NC_007793.3915320____
1278	Sulfonamides	Sulfonamide-resistant_dihydropteroate_synthases	FOLP	Sul_NC_009641.5330254____
2	Sulfonamides	Sulfonamide-resistant_dihydropteroate_synthases	FOLP	Sul_NC_010410.6003232____
25	Sulfonamides	Sulfonamide-resistant_dihydropteroate_synthases	FOLP	Sul_NC_011586.7045179____
15	Sulfonamides	Sulfonamide-resistant_dihydropteroate_synthases	FOLP	Sul_NC_011586.7045208____
2334	Sulfonamides	Sulfonamide-resistant_dihydropteroate_synthases	FOLP	Sul_NC_012469.1.7686560____
1	Sulfonamides	Sulfonamide-resistant_dihydropteroate_synthases	FOLP	Sul_NC_012491.1.7719839____
136	Sulfonamides	Sulfonamide-resistant_dihydropteroate_synthases	SULI	Sul_AY758206.1_gene7___
13	Sulfonamides	Sulfonamide-resistant_dihydropteroate_synthases	SULI	Sul_EF118171.1_gene7___
4	Sulfonamides	Sulfonamide-resistant_dihydropteroate_synthases	SULI	Sul_sul1_10_DQ143913____
7	Sulfonamides	Sulfonamide-resistant_dihydropteroate_synthases	SULI	Sul_sul1_11_DQ914960____
6	Sulfonamides	Sulfonamide-resistant_dihydropteroate_synthases	SULI	Sul_sul1_14_AJ517791____
10	Sulfonamides	Sulfonamide-resistant_dihydropteroate_synthases	SULI	Sul_sul1_15_EF667294____
8	Sulfonamides	Sulfonamide-resistant_dihydropteroate_synthases	SULI	Sul_sul1_16_EF667294____
9	Sulfonamides	Sulfonamide-resistant_dihydropteroate_synthases	SULI	Sul_sul1_17_AM746675____
9	Sulfonamides	Sulfonamide-resistant_dihydropteroate_synthases	SULI	Sul_sul1_18_AY260546____
9	Sulfonamides	Sulfonamide-resistant_dihydropteroate_synthases	SULI	Sul_sul1_19_DQ125241____
33	Sulfonamides	Sulfonamide-resistant_dihydropteroate_synthases	SULI	Sul_sul1_2_CP002151____
10	Sulfonamides	Sulfonamide-resistant_dihydropteroate_synthases	SULI	Sul_sul1_20_JF262165____
7	Sulfonamides	Sulfonamide-resistant_dihydropteroate_synthases	SULI	Sul_sul1_21_AJ971344____
7	Sulfonamides	Sulfonamide-resistant_dihydropteroate_synthases	SULI	Sul_sul1_22_AY115475____
9	Sulfonamides	Sulfonamide-resistant_dihydropteroate_synthases	SULI	Sul_sul1_23_AJ621187____
9	Sulfonamides	Sulfonamide-resistant_dihydropteroate_synthases	SULI	Sul_sul1_24_EU117158____
6	Sulfonamides	Sulfonamide-resistant_dihydropteroate_synthases	SULI	Sul_sul1_25_AY878717____
7	Sulfonamides	Sulfonamide-resistant_dihydropteroate_synthases	SULI	Sul_sul1_26_AY524415____
12	Sulfonamides	Sulfonamide-resistant_dihydropteroate_synthases	SULI	Sul_sul1_27_GU562437____
6	Sulfonamides	Sulfonamide-resistant_dihydropteroate_synthases	SULI	Sul_sul1_28_JN790946___
32	Sulfonamides	Sulfonamide-resistant_dihydropteroate_synthases	SULI	Sul_sul1_3_EU855787____
3	Sulfonamides	Sulfonamide-resistant_dihydropteroate_synthases	SULI	Sul_sul1_30_JF262178____
4	Sulfonamides	Sulfonamide-resistant_dihydropteroate_synthases	SULI	Sul_sul1_31_AM040449____
6	Sulfonamides	Sulfonamide-resistant_dihydropteroate_synthases	SULI	Sul_sul1_32_EF592571____
5	Sulfonamides	Sulfonamide-resistant_dihydropteroate_synthases	SULI	Sul_sul1_33_AJ564903____
6	Sulfonamides	Sulfonamide-resistant_dihydropteroate_synthases	SULI	Sul_sul1_5_EU780013____
7	Sulfonamides	Sulfonamide-resistant_dihydropteroate_synthases	SULI	Sul_sul1_7_FJ715937____
6	Sulfonamides	Sulfonamide-resistant_dihydropteroate_synthases	SULI	Sul_sul1_8_JN581942____
2	Sulfonamides	Sulfonamide-resistant_dihydropteroate_synthases	SULI	Sul_sul1_9_AY963803____
15	Sulfonamides	Sulfonamide-resistant_dihydropteroate_synthases	SULI	Sul_SulI_AF071413_6700-7539_840_
6	Sulfonamides	Sulfonamide-resistant_dihydropteroate_synthases	SULII	892_AJ746361.2_AJ746361___
4	Sulfonamides	Sulfonamide-resistant_dihydropteroate_synthases	SULII	946_DQ464881.1_DQ464881___
11	Sulfonamides	Sulfonamide-resistant_dihydropteroate_synthases	SULII	CARD_phgb_AY055428_20268-21084_ARO:3000412_sul2
4	Sulfonamides	Sulfonamide-resistant_dihydropteroate_synthases	SULII	Sul_sul2_1_AF542061____
6	Sulfonamides	Sulfonamide-resistant_dihydropteroate_synthases	SULII	Sul_sul2_10_AM183225____
3	Sulfonamides	Sulfonamide-resistant_dihydropteroate_synthases	SULII	Sul_sul2_11_AY232670____
7	Sulfonamides	Sulfonamide-resistant_dihydropteroate_synthases	SULII	Sul_sul2_12_AF497970____
3	Sulfonamides	Sulfonamide-resistant_dihydropteroate_synthases	SULII	Sul_sul2_13_AJ289135____
7	Sulfonamides	Sulfonamide-resistant_dihydropteroate_synthases	SULII	Sul_sul2_14_AJ514834____
2	Sulfonamides	Sulfonamide-resistant_dihydropteroate_synthases	SULII	Sul_sul2_15_FJ968160____
2	Sulfonamides	Sulfonamide-resistant_dihydropteroate_synthases	SULII	Sul_sul2_17_U57647____
1	Sulfonamides	Sulfonamide-resistant_dihydropteroate_synthases	SULII	Sul_sul2_18_AJ830714____
4	Sulfonamides	Sulfonamide-resistant_dihydropteroate_synthases	SULII	Sul_sul2_19_AJ319822____
8	Sulfonamides	Sulfonamide-resistant_dihydropteroate_synthases	SULII	Sul_sul2_20_AJ830710____
3	Sulfonamides	Sulfonamide-resistant_dihydropteroate_synthases	SULII	Sul_sul2_3_HQ340942____
2	Sulfonamides	Sulfonamide-resistant_dihydropteroate_synthases	SULII	Sul_sul2_5_AY524415____
2	Sulfonamides	Sulfonamide-resistant_dihydropteroate_synthases	SULII	Sul_sul2_6_FN995456____
3	Sulfonamides	Sulfonamide-resistant_dihydropteroate_synthases	SULII	Sul_sul2_7_HM486907____
1	Sulfonamides	Sulfonamide-resistant_dihydropteroate_synthases	SULII	Sul_sul2_8_AJ877041____
10	Sulfonamides	Sulfonamide-resistant_dihydropteroate_synthases	SULII	Sul_sul2_9_FJ197818____
9	Sulfonamides	Sulfonamide-resistant_dihydropteroate_synthases	SULII	Sul_sul3_3_AY047357____
3	Sulfonamides	Sulfonamide-resistant_dihydropteroate_synthases	SULII	Sul_sul3_5_AB281182____
4	Sulfonamides	Sulfonamide-resistant_dihydropteroate_synthases	SULII	Sul_SulII_EU360945_1617-2432_816_
2	Sulfonamides	Sulfonamide-resistant_dihydropteroate_synthases	SULIII	233_unknown_id_unknown_name___
1	Tetracyclines	Tetracycline_inactivation_enzymes	TET34	995_unknown_id_unknown_name___
15	Tetracyclines	Tetracycline_inactivation_enzymes	TET37	CARD_phgb_AF540889_0-327_ARO:3002871_tet37
18	Tetracyclines	Tetracycline_inactivation_enzymes	TETX	Tet_tetX_1_GU014535____
1	Tetracyclines	Tetracycline_inactivation_enzymes	TETX	Tet_tetX_3_AB097942____
20	Tetracyclines	Tetracycline_inactivation_enzymes	TETX	Tet_TetX_M37699_586-1752_1167_
32166	Tetracyclines	Tetracycline_resistance_major_facilitator_superfamily_MFS_efflux_pumps	TET38	Tet_Tet-38_AY825285_1-1353_1353_
3964	Tetracyclines	Tetracycline_resistance_major_facilitator_superfamily_MFS_efflux_pumps	TET38	Tet_tet38_2_FN433596____
2674	Tetracyclines	Tetracycline_resistance_major_facilitator_superfamily_MFS_efflux_pumps	TET38	Tet_tet38_3_FR821779____
28	Tetracyclines	Tetracycline_resistance_major_facilitator_superfamily_MFS_efflux_pumps	TET39	249_AY743590.1_AY743590___
6	Tetracyclines	Tetracycline_resistance_major_facilitator_superfamily_MFS_efflux_pumps	TET39	Tet_tet39_2_EU495991____
3	Tetracyclines	Tetracycline_resistance_major_facilitator_superfamily_MFS_efflux_pumps	TET43	107_unknown_id_unknown_name___
2	Tetracyclines	Tetracycline_resistance_major_facilitator_superfamily_MFS_efflux_pumps	TET43	CARD_phgb_GQ244501_59-1619_ARO:3000573_tet43
10	Tetracyclines	Tetracycline_resistance_major_facilitator_superfamily_MFS_efflux_pumps	TETA	1531_unknown_id_unknown_name___
4	Tetracyclines	Tetracycline_resistance_major_facilitator_superfamily_MFS_efflux_pumps	TETA	Tet_tetA_2_X00006____
18	Tetracyclines	Tetracycline_resistance_major_facilitator_superfamily_MFS_efflux_pumps	TETA	Tet_tetA_3_AY196695____
6	Tetracyclines	Tetracycline_resistance_major_facilitator_superfamily_MFS_efflux_pumps	TETA	Tet_tetA_5_AJ419171____
2	Tetracyclines	Tetracycline_resistance_major_facilitator_superfamily_MFS_efflux_pumps	TETA	Tet_tetA_6_AJ313332____
1	Tetracyclines	Tetracycline_resistance_major_facilitator_superfamily_MFS_efflux_pumps	TETA	Tet_tetA_P_4_AB001076____
20	Tetracyclines	Tetracycline_resistance_major_facilitator_superfamily_MFS_efflux_pumps	TETA	Tet_TetA_JX424423_94438-95712_1275_
1	Tetracyclines	Tetracycline_resistance_major_facilitator_superfamily_MFS_efflux_pumps	TETB	43_L20800.1_CLOTETP___
2	Tetracyclines	Tetracycline_resistance_major_facilitator_superfamily_MFS_efflux_pumps	TETB	Tet_AB089595.1_gene1___
4	Tetracyclines	Tetracycline_resistance_major_facilitator_superfamily_MFS_efflux_pumps	TETB	Tet_tetB_4_AF326777____
4	Tetracyclines	Tetracycline_resistance_major_facilitator_superfamily_MFS_efflux_pumps	TETB	Tet_tetB_5_AJ277653____
7	Tetracyclines	Tetracycline_resistance_major_facilitator_superfamily_MFS_efflux_pumps	TETB	Tet_TetB_AB089594_1-1206_1206_
4	Tetracyclines	Tetracycline_resistance_major_facilitator_superfamily_MFS_efflux_pumps	TETC	887_AY171578.1_AY171578___
3	Tetracyclines	Tetracycline_resistance_major_facilitator_superfamily_MFS_efflux_pumps	TETC	Tet_tetC_1_NC_002109____
8	Tetracyclines	Tetracycline_resistance_major_facilitator_superfamily_MFS_efflux_pumps	TETC	Tet_tetC_6_Y19114____
3	Tetracyclines	Tetracycline_resistance_major_facilitator_superfamily_MFS_efflux_pumps	TETC	Tet_tetC_9_AY046276____
3	Tetracyclines	Tetracycline_resistance_major_facilitator_superfamily_MFS_efflux_pumps	TETC	Tet_TetC_EU751612_1-1191_1191_
1	Tetracyclines	Tetracycline_resistance_major_facilitator_superfamily_MFS_efflux_pumps	TETD	CARD_phgb_BX664015_204137-204554_ARO:3000168_tetD
3	Tetracyclines	Tetracycline_resistance_major_facilitator_superfamily_MFS_efflux_pumps	TETD	Tet_NC_010558.1.6276025____
4986	Tetracyclines	Tetracycline_resistance_major_facilitator_superfamily_MFS_efflux_pumps	TETK	1454_J01764.1_PT1CG___
18685	Tetracyclines	Tetracycline_resistance_major_facilitator_superfamily_MFS_efflux_pumps	TETK	179_M16217.1_PNS1CG___
1	Tetracyclines	Tetracycline_resistance_major_facilitator_superfamily_MFS_efflux_pumps	TETL	Tet_tetL_8_X60828____
1	Tetracyclines	Tetracycline_resistance_major_facilitator_superfamily_MFS_efflux_pumps	TETV	CARD_phgb_AF030344_0-1260_ARO:3000181_tetV
1	Tetracyclines	Tetracycline_resistance_major_facilitator_superfamily_MFS_efflux_pumps	TETZ	CARD_phgb_AF121000_0-1155_ARO:3000183_tetZ
1	Tetracyclines	Tetracycline_resistance_ribosomal_protection_proteins	OTRA	37_X53401.1_X53401___
106	Tetracyclines	Tetracycline_resistance_ribosomal_protection_proteins	TET32	Tet_AJ295238_gene___
236	Tetracyclines	Tetracycline_resistance_ribosomal_protection_proteins	TET32	Tet_Tet-32_DQ647324_181-2100_1920_
140	Tetracyclines	Tetracycline_resistance_ribosomal_protection_proteins	TET32	Tet_tet32_1_EU722333____
1	Tetracyclines	Tetracycline_resistance_ribosomal_protection_proteins	TET36	49_AJ514254.1_AJ514254___
161	Tetracyclines	Tetracycline_resistance_ribosomal_protection_proteins	TETM	Tet_AM180355.1_gene636___
935	Tetracyclines	Tetracycline_resistance_ribosomal_protection_proteins	TETM	Tet_tetM_1_X92947____
447	Tetracyclines	Tetracycline_resistance_ribosomal_protection_proteins	TETM	Tet_tetM_10_EU182585____
431	Tetracyclines	Tetracycline_resistance_ribosomal_protection_proteins	TETM	Tet_tetM_11_JN846696____
2019	Tetracyclines	Tetracycline_resistance_ribosomal_protection_proteins	TETM	Tet_tetM_12_FR671418____
1194	Tetracyclines	Tetracycline_resistance_ribosomal_protection_proteins	TETM	Tet_tetM_13_AM990992____
2066	Tetracyclines	Tetracycline_resistance_ribosomal_protection_proteins	TETM	Tet_tetM_2_X90939____
1701	Tetracyclines	Tetracycline_resistance_ribosomal_protection_proteins	TETM	Tet_tetM_4_X75073____
1255	Tetracyclines	Tetracycline_resistance_ribosomal_protection_proteins	TETM	Tet_tetM_5_U58985____
838	Tetracyclines	Tetracycline_resistance_ribosomal_protection_proteins	TETM	Tet_tetM_6_M21136____
972	Tetracyclines	Tetracycline_resistance_ribosomal_protection_proteins	TETM	Tet_tetM_7_FN433596____
1864	Tetracyclines	Tetracycline_resistance_ribosomal_protection_proteins	TETM	Tet_tetM_8_X04388____
724	Tetracyclines	Tetracycline_resistance_ribosomal_protection_proteins	TETM	Tet_tetM_9_X56353____
857	Tetracyclines	Tetracycline_resistance_ribosomal_protection_proteins	TETM	Tet_TetM_U08812_1981-3900_1920_
213	Tetracyclines	Tetracycline_resistance_ribosomal_protection_proteins	TETO	Tet_tetO_2_M20925____
433	Tetracyclines	Tetracycline_resistance_ribosomal_protection_proteins	TETO	Tet_tetO_3_Y07780____
190	Tetracyclines	Tetracycline_resistance_ribosomal_protection_proteins	TETO	Tet_TetO_M18896_207-2126_1920_
5079	Tetracyclines	Tetracycline_resistance_ribosomal_protection_proteins	TETQ	Tet_tetQ_1_L33696____
375	Tetracyclines	Tetracycline_resistance_ribosomal_protection_proteins	TETQ	Tet_tetQ_3_U73497____
518	Tetracyclines	Tetracycline_resistance_ribosomal_protection_proteins	TETQ	Tet_TetQ_Z21523_362-2287_1926_
38	Tetracyclines	Tetracycline_resistance_ribosomal_protection_proteins	TETQ	Tmt_tetQ_2_X58717_tetQ_2_X58718___
1749	Tetracyclines	Tetracycline_resistance_ribosomal_protection_proteins	TETW	Tet_EU434751.1_gene2___
1752	Tetracyclines	Tetracycline_resistance_ribosomal_protection_proteins	TETW	Tet_tetW_1_DQ060146____
33	Tetracyclines	Tetracycline_resistance_ribosomal_protection_proteins	TETW	Tet_tetW_2_AY049983____
1781	Tetracyclines	Tetracycline_resistance_ribosomal_protection_proteins	TETW	Tet_tetW_5_AJ427421____
5792	Tetracyclines	Tetracycline_resistance_ribosomal_protection_proteins	TETW	Tet_tetW_6_FN396364____
1933	Tetracyclines	Tetracycline_resistance_ribosomal_protection_proteins	TETW	Tet_TetW_AJ222769_3687-5606_1920_
16	Tetracyclines	Tetracycline_transcriptional_repressor	TETR	248_unknown_id_unknown_name___
23	Tetracyclines	Tetracycline_transcriptional_repressor	TETR	CARD_pvgb_AL513383_179218-179845_ARO:3003479_tetR
31	Tetracyclines	Tetracycline_transcriptional_repressor	TETR	Tet_TetR_HF545434_53576-54226_651_
7	Trimethoprim	Dihydrofolate_reductase	DFRC	CARD_phgb_AE015929_1128933-1129419_ARO:3002865_dfrC
2	Trimethoprim	Dihydrofolate_reductase	DFRC	Tmt_dfrC_1_GU565967____
10	Trimethoprim	Dihydrofolate_reductase	DFRC	Tmt_DfrC_Z48233_337-822_486_
15	Trimethoprim	Dihydrofolate_reductase	DFRE	CARD_phgb_AF028811_0-462_ARO:3002875_dfrE
76	Trimethoprim	Dihydrofolate_reductase	DFRF	940_AF028812.1_AF028812___
5	Trimethoprim	Dihydrofolate_reductase	DFRG	Tmt_DfrG_AB205645_1013-1510_498_
1	Trimethoprim	Dihydrofolate_reductase	DHFR	1003_DQ267940.1_DQ267940___
